# Supplementary material for: GC Content Across Insect Genomes: Phylogenetic Patterns, Causes and Consequences
Source: J Mol Evol. 2024 Mar 15;92(2):138–52. doi: 10.1007/s00239-024-10160-5 (PMC10978632; doi:10.1007/s00239-024-10160-5)
Supplement: Supplementary file 2 — Supplementary file2 (XLSX 11876 KB) [file 239_2024_10160_MOESM2_ESM.xlsx]

## Sheet: 02-genome_IDs
Leipidoptera	Diptera	Hymenoptera	Coleoptera
Hedya_salicella_GCA_905404275	Sarcophaga_caerulescens_GCA_927399465	Seladonia_tumulorum_GCA_913789895	Pyrochroa_serraticornis_GCA_905333025
Emmelina_monodactyla_GCA_916618145	Sphaerophoria_taeniata_GCA_943590905	Andrena_minutula_GCA_929113495	Nebria_brevicollis_GCA_944738965
Carcina_quercana_GCA_910589575	Volucella_inflata_GCA_928272305	Amblyteles_armatorius_GCA_933228735	Rhagonycha_fulva_GCA_905340355
Yponomeuta_sedellus_GCA_934045075	Bombylius_discolor_GCA_939192795	Pemphredon_lugubris_GCA_933228935	Malachius_bipustulatus_GCA_910589415
Pararge_aegeria_GCA_905163445	Bellardia_pandia_GCA_916048285	Ectemnius_continuus_GCA_910591665	Adalia_bipunctata_GCA_910592335
Tinea_trinotella_GCA_905220615	Phyto_melanocephala_GCA_941918925	Anoplius_nigerrimus_GCA_914767735	Agrypnus_murinus_GCA_929113105
Apoda_limacodes_GCA_946406115	Melanostoma_mellinum_GCA_914767635	Tenthredo_notha_GCA_914767705	Podabrus_alpinus_GCA_932274525
Biston_betularia_GCA_905404145	Volucella_inanis_GCA_907269105	Rhogogaster_chlorosoma_GCA_944452935	Cantharis_rustica_GCA_911387805
Sesia_bembeciformis_GCA_943735995	Criorhina_berberina_GCA_917880715	Tenthredo_mesomela_GCA_943736025	Polydrusus_cervinus_GCA_935413205
Leptidea_sinapis_GCA_905404315	Syritta_pipiens_GCA_905187475	Vespula_vulgaris_GCA_905475345	Coccinella_septempunctata_GCA_907165205
Ennomos_fuscantarius_GCA_905220475	Nephrotoma_flavescens_GCA_932526605	Bombus_pascuorum_GCA_905332965	Phosphuga_atrata_GCA_944588485
Hypena_proboscidalis_GCA_905147285	Cheilosia_vulpina_GCA_916610125	Vespula_germanica_GCA_905340365	Leistus_spinibarbis_GCA_933228885
Meganola_albula_GCA_936450015	Cistogaster_globosa_GCA_937654795	Ophion_luteus_GCA_944452715	Nebria_salina_GCA_944039245
Craniophora_ligustri_GCA_905163465	Gymnosoma_rotundatum_GCA_916610165	Andrena_dorsata_GCA_929108735	Ophonus_ardosiacus_GCA_943142095
Eupithecia_dodoneata_GCA_947044415	Sarcophaga_rosellei_GCA_930367235	Bombus_pratorum_GCA_930367275	Pterostichus_madidus_GCA_911728475
Maniola_jurtina_GCA_905333055	Tachina_fera_GCA_905220375	Ancistrocerus_nigricornis_GCA_916049575
Thymelicus_sylvestris_GCA_911387775	Pollenia_amentaria_GCA_943735925	Ichneumon_xanthorius_GCA_917499995
Euclidia_mi_GCA_944739405	Stomorhina_lunata_GCA_933228675	Dolichovespula_saxonica_GCA_911387935
Aporophyla_lueneburgensis_GCA_932294355	Eristalis_pertinax_GCA_907269125	Tiphia_femorata_GCA_944319695
Micropterix_aruncella_GCA_944548615	Protocalliphora_azurea_GCA_932274085	Andrena_haemorrhoa_GCA_910592295
Acleris_literana_GCA_946894065	Epistrophe_grossulariae_GCA_929447395	Lasioglossum_morio_GCA_916610235
Autographa_gamma_GCA_905146925	Chrysotoxum_bicinctum_GCA_911387755	Lasioglossum_lativentre_GCA_916610255
Xestia_xanthographa_GCA_905147715	Xylota_sylvarum_GCA_905220385	Cerceris_rybyensis_GCA_910591515
Bembecia_ichneumoniformis_GCA_910589475	Pollenia_angustigena_GCA_930367215	Lasioglossum_pauxillum_GCA_933228785
Parapoynx_stratiotata_GCA_910589355	Rhingia_campestris_GCA_932526625	Dolichovespula_media_GCA_911387685
Ochlodes_sylvanus_GCA_905404295	Bombylius_major_GCA_932526495	Stelis_phaeoptera_GCA_943735885
Lycaena_phlaeas_GCA_905333005	Machimus_atricapillus_GCA_933228815	Bombus_terrestris_GCA_910591885
Anthocharis_cardamines_GCA_905404175	Pherbina_coryleti_GCA_943735915	Nomada_fabriciana_GCA_907165295
Blastobasis_adustella_GCA_907269095	Epicampocera_succincta_GCA_932526305	Ectemnius_lituratus_GCA_910593735
Laothoe_populi_GCA_905220505	Tachina_lurida_GCA_944452675	Athalia_rosae_GCA_917208135
Pyrgus_malvae_GCA_911387765	Xanthogramma_pedissequum_GCA_910595825	Bombus_hortorum_GCA_905332935
Notodonta_dromedarius_GCA_905147325	Thecocarcelia_acutangulata_GCA_914767995	Buathra_laborator_GCA_934046635
Blastobasis_lacticolella_GCA_905147135	Eristalinus_sepulchralis_GCA_944738645	Sphecodes_monilicornis_GCA_913789915
Plutella_xylostella_GCA_932276165	Eristalis_arbustorum_GCA_916610145
Thera_britannica_GCA_939531255	Scaeva_pyrastri_GCA_905146935
Hecatera_dysodea_GCA_905332915	Eristalis_tenax_GCA_905231855
Neomicropteryx_cornuta_GCA_020383195	Coremacera_marginata_GCA_914767935
Cydia_splendana_GCA_910591565	Platycheirus_albimanus_GCA_916050605
Papilio_machaon_GCA_912999745	Myathropa_florea_GCA_930367185
Hemaris_fuciformis_GCA_907164795	Nowickia_ferox_GCA_936439885
Clostera_curtula_GCA_905475355	Eupeodes_latifasciatus_GCA_920104205
Phalera_bucephala_GCA_905147815	Thecophora_atra_GCA_937620795
Esperia_sulphurella_GCA_947086405
Plebejus_argus_GCA_905404155
Zeuzera_pyrina_GCA_907165235
Colias_croceus_GCA_905220415
Acleris_cristana_GCA_948252455
Endotricha_flammealis_GCA_905163395
Lysandra_coridon_GCA_905220515
Zygaena_filipendulae_GCA_907165275
Synanthedon_andrenaeformis_GCA_936446665
Ennomos_quercinarius_GCA_910589525
Vanessa_atalanta_GCA_905147765
Tinea_semifulvella_GCA_910589645
Limenitis_camilla_GCA_905147385
Pieris_brassicae_GCA_905147105
Thyatira_batis_GCA_905147785
Marasmarcha_lunaedactyla_GCA_923062675
Celastrina_argiolus_GCA_905187575
Orgyia_antiqua_GCA_916999025

## Sheet: 03-genome_GC
Species	Genomic GC content (%)	Order
Hedya_salicella	37.76	Lepidoptera
Emmelina_monodactyla	35.87	Lepidoptera
Carcina_quercana	37.74	Lepidoptera
Yponomeuta_sedellus	39.58	Lepidoptera
Pararge_aegeria	36.09	Lepidoptera
Tinea_trinotella	35.85	Lepidoptera
Apoda_limacodes	35.61	Lepidoptera
Biston_betularia	36.88	Lepidoptera
Sesia_bembeciformis	36.69	Lepidoptera
Leptidea_sinapis	35.82	Lepidoptera
Ennomos_fuscantarius	37.09	Lepidoptera
Hypena_proboscidalis	35.47	Lepidoptera
Meganola_albula	36.51	Lepidoptera
Craniophora_ligustri	36.22	Lepidoptera
Eupithecia_dodoneata	37.35	Lepidoptera
Maniola_jurtina	37.06	Lepidoptera
Thymelicus_sylvestris	36.13	Lepidoptera
Euclidia_mi	38.16	Lepidoptera
Aporophyla_lueneburgensis	38.51	Lepidoptera
Micropterix_aruncella	37.31	Lepidoptera
Acleris_literana	37.39	Lepidoptera
Neomicropteryx_cornuta	33.55	Lepidoptera
Autographa_gamma	35.84	Lepidoptera
Xestia_xanthographa	38.77	Lepidoptera
Bembecia_ichneumoniformis	36.04	Lepidoptera
Parapoynx_stratiotata	36.26	Lepidoptera
Ochlodes_sylvanus	36.93	Lepidoptera
Lycaena_phlaeas	35.91	Lepidoptera
Anthocharis_cardamines	34.69	Lepidoptera
Blastobasis_adustella	39.85	Lepidoptera
Laothoe_populi	38.12	Lepidoptera
Pyrgus_malvae	37.23	Lepidoptera
Notodonta_dromedarius	38.68	Lepidoptera
Blastobasis_lacticolella	39.78	Lepidoptera
Plutella_xylostella	38.34	Lepidoptera
Thera_britannica	37.81	Lepidoptera
Hecatera_dysodea	38.49	Lepidoptera
Cydia_splendana	38.18	Lepidoptera
Papilio_machaon	34.53	Lepidoptera
Hemaris_fuciformis	37.29	Lepidoptera
Clostera_curtula	39.43	Lepidoptera
Phalera_bucephala	39.73	Lepidoptera
Esperia_sulphurella	38.28	Lepidoptera
Plebejus_argus	36.62	Lepidoptera
Zeuzera_pyrina	35.02	Lepidoptera
Colias_croceus	33.66	Lepidoptera
Acleris_cristana	37.27	Lepidoptera
Endotricha_flammealis	36.89	Lepidoptera
Lysandra_coridon	36.69	Lepidoptera
Zygaena_filipendulae	36.91	Lepidoptera
Synanthedon_andrenaeformis	34.92	Lepidoptera
Ennomos_quercinarius	38.32	Lepidoptera
Vanessa_atalanta	32.99	Lepidoptera
Tinea_semifulvella	35.92	Lepidoptera
Limenitis_camilla	33.49	Lepidoptera
Pieris_brassicae	33.93	Lepidoptera
Thyatira_batis	35.92	Lepidoptera
Marasmarcha_lunaedactyla	37.14	Lepidoptera
Celastrina_argiolus	36.14	Lepidoptera
Orgyia_antiqua	34.53	Lepidoptera
Sarcophaga_caerulescens	33	Diptera
Sphaerophoria_taeniata	36.96	Diptera
Volucella_inflata	38.62	Diptera
Bombylius_discolor	25.74	Diptera
Bellardia_pandia	30.71	Diptera
Phyto_melanocephala	30.37	Diptera
Melanostoma_mellinum	36.91	Diptera
Volucella_inanis	37.25	Diptera
Criorhina_berberina	40.65	Diptera
Syritta_pipiens	38.52	Diptera
Nephrotoma_flavescens	32.19	Diptera
Cheilosia_vulpina	37.42	Diptera
Cistogaster_globosa	29.75	Diptera
Gymnosoma_rotundatum	29.93	Diptera
Sarcophaga_rosellei	32.32	Diptera
Tachina_fera	30.5	Diptera
Pollenia_amentaria	30.9	Diptera
Stomorhina_lunata	28.69	Diptera
Eristalis_pertinax	41.33	Diptera
Protocalliphora_azurea	29.42	Diptera
Epistrophe_grossulariae	31.93	Diptera
Chrysotoxum_bicinctum	34.69	Diptera
Xylota_sylvarum	36.79	Diptera
Pollenia_angustigena	30.82	Diptera
Rhingia_campestris	38.25	Diptera
Bombylius_major	26.03	Diptera
Machimus_atricapillus	36.54	Diptera
Pherbina_coryleti	33.56	Diptera
Epicampocera_succincta	32.87	Diptera
Tachina_lurida	32.7	Diptera
Xanthogramma_pedissequum	35.21	Diptera
Thecocarcelia_acutangulata	32.97	Diptera
Eristalinus_sepulchralis	41.12	Diptera
Eristalis_arbustorum	43.65	Diptera
Scaeva_pyrastri	32.51	Diptera
Eristalis_tenax	42.23	Diptera
Coremacera_marginata	33.76	Diptera
Platycheirus_albimanus	34.49	Diptera
Myathropa_florea	37.8	Diptera
Nowickia_ferox	30.01	Diptera
Eupeodes_latifasciatus	33.53	Diptera
Thecophora_atra	38.39	Diptera
Seladonia_tumulorum	41.63	Hymenoptera
Andrena_minutula	42.45	Hymenoptera
Amblyteles_armatorius	44.08	Hymenoptera
Pemphredon_lugubris	42.47	Hymenoptera
Ectemnius_continuus	44.61	Hymenoptera
Anoplius_nigerrimus	43.94	Hymenoptera
Tenthredo_notha	37.22	Hymenoptera
Rhogogaster_chlorosoma	38.97	Hymenoptera
Tenthredo_mesomela	37.35	Hymenoptera
Vespula_vulgaris	34.16	Hymenoptera
Bombus_pascuorum	34.73	Hymenoptera
Vespula_germanica	34.76	Hymenoptera
Ophion_luteus	38.85	Hymenoptera
Andrena_dorsata	45.49	Hymenoptera
Bombus_pratorum	38.09	Hymenoptera
Ancistrocerus_nigricornis	39.77	Hymenoptera
Ichneumon_xanthorius	43.04	Hymenoptera
Dolichovespula_saxonica	35.58	Hymenoptera
Tiphia_femorata	43.67	Hymenoptera
Andrena_haemorrhoa	43.99	Hymenoptera
Lasioglossum_morio	40.56	Hymenoptera
Lasioglossum_lativentre	37.7	Hymenoptera
Cerceris_rybyensis	37.08	Hymenoptera
Lasioglossum_pauxillum	40.2	Hymenoptera
Dolichovespula_media	35	Hymenoptera
Stelis_phaeoptera	44.29	Hymenoptera
Bombus_terrestris	37.71	Hymenoptera
Nomada_fabriciana	41.39	Hymenoptera
Ectemnius_lituratus	43.82	Hymenoptera
Athalia_rosae	41.28	Hymenoptera
Bombus_hortorum	38.82	Hymenoptera
Buathra_laborator	45.54	Hymenoptera
Sphecodes_monilicornis	38.81	Hymenoptera
Pyrochroa_serraticornis	34.44	Coleoptera
Nebria_brevicollis	32.58	Coleoptera
Rhagonycha_fulva	30.89	Coleoptera
Malachius_bipustulatus	38.11	Coleoptera
Adalia_bipunctata	35.13	Coleoptera
Agrypnus_murinus	32.84	Coleoptera
Podabrus_alpinus	31.21	Coleoptera
Cantharis_rustica	30.98	Coleoptera
Polydrusus_cervinus	32.8	Coleoptera
Coccinella_septempunctata	36.55	Coleoptera
Phosphuga_atrata	34.7	Coleoptera
Leistus_spinibarbis	31.84	Coleoptera
Nebria_salina	32.81	Coleoptera
Ophonus_ardosiacus	30.85	Coleoptera
Pterostichus_madidus	31.77	Coleoptera

## Sheet: 04-CDS_GC
Species	CDS GC content (%)	Order
Biston_betularia	48.96	Lepidoptera
Orgyia_antiqua	42.74	Lepidoptera
Craniophora_ligustri	48.57	Lepidoptera
Parapoynx_stratiotata	48.87	Lepidoptera
Meganola_albula	46.31	Lepidoptera
Apoda_limacodes	43.61	Lepidoptera
Carcina_quercana	50.45	Lepidoptera
Notodonta_dromedarius	53.23	Lepidoptera
Micropterix_aruncella	47.56	Lepidoptera
Blastobasis_adustella	50.51	Lepidoptera
Emmelina_monodactyla	48.49	Lepidoptera
Yponomeuta_sedellus	53.66	Lepidoptera
Hypena_proboscidalis	46.19	Lepidoptera
Bembecia_ichneumoniformis	46.57	Lepidoptera
Hecatera_dysodea	50.13	Lepidoptera
Autographa_gamma	44.3	Lepidoptera
Vanessa_atalanta	51.32	Lepidoptera
Zeuzera_pyrina	45.41	Lepidoptera
Sesia_bembeciformis	47.42	Lepidoptera
Pyrgus_malvae	49.08	Lepidoptera
Marasmarcha_lunaedactyla	46.43	Lepidoptera
Papilio_machaon	48.07	Lepidoptera
Hedya_salicella	51.01	Lepidoptera
Ennomos_quercinarius	48.88	Lepidoptera
Xestia_xanthographa	47.62	Lepidoptera
Esperia_sulphurella	51.62	Lepidoptera
Acleris_literana	52.47	Lepidoptera
Neomicropteryx_cornuta	43.2	Lepidoptera
Plutella_xylostella	53.56	Lepidoptera
Celastrina_argiolus	49.92	Lepidoptera
Hemaris_fuciformis	49.13	Lepidoptera
Thyatira_batis	47.47	Lepidoptera
Eupithecia_dodoneata	50.27	Lepidoptera
Endotricha_flammealis	46.04	Lepidoptera
Ennomos_fuscantarius	49.26	Lepidoptera
Zygaena_filipendulae	48.42	Lepidoptera
Aporophyla_lueneburgensis	48.14	Lepidoptera
Ochlodes_sylvanus	50.12	Lepidoptera
Limenitis_camilla	44.31	Lepidoptera
Thymelicus_sylvestris	50.69	Lepidoptera
Colias_croceus	45.95	Lepidoptera
Blastobasis_lacticolella	50.28	Lepidoptera
Synanthedon_andrenaeformis	47.02	Lepidoptera
Leptidea_sinapis	46.21	Lepidoptera
Euclidia_mi	49.12	Lepidoptera
Maniola_jurtina	48.07	Lepidoptera
Thera_britannica	50.15	Lepidoptera
Lysandra_coridon	49.96	Lepidoptera
Cydia_splendana	44.93	Lepidoptera
Pararge_aegeria	46.37	Lepidoptera
Anthocharis_cardamines	46.1	Lepidoptera
Clostera_curtula	48.51	Lepidoptera
Phalera_bucephala	47.86	Lepidoptera
Acleris_cristana	51.07	Lepidoptera
Plebejus_argus	47.55	Lepidoptera
Lycaena_phlaeas	49.11	Lepidoptera
Laothoe_populi	46.43	Lepidoptera
Tinea_trinotella	42.14	Lepidoptera
Tinea_semifulvella	45.29	Lepidoptera
Pieris_brassicae	48.18	Lepidoptera
Syritta_pipiens	48	Diptera
Nowickia_ferox	37.16	Diptera
Tachina_lurida	39.12	Diptera
Melanostoma_mellinum	42.04	Diptera
Criorhina_berberina	44.19	Diptera
Scaeva_pyrastri	41.8	Diptera
Bellardia_pandia	43.23	Diptera
Machimus_atricapillus	41.27	Diptera
Eupeodes_latifasciatus	40.05	Diptera
Stomorhina_lunata	38.61	Diptera
Xanthogramma_pedissequum	38.97	Diptera
Protocalliphora_azurea	37.46	Diptera
Eristalis_arbustorum	43.33	Diptera
Epistrophe_grossulariae	39.35	Diptera
Coremacera_marginata	40.7	Diptera
Xylota_sylvarum	40.52	Diptera
Sarcophaga_caerulescens	39.27	Diptera
Pollenia_angustigena	39.98	Diptera
Pollenia_amentaria	38.11	Diptera
Eristalis_pertinax	46.66	Diptera
Sphaerophoria_taeniata	42.2	Diptera
Platycheirus_albimanus	40.84	Diptera
Nephrotoma_flavescens	38.59	Diptera
Myathropa_florea	47.61	Diptera
Bombylius_discolor	31.48	Diptera
Cistogaster_globosa	37.33	Diptera
Sarcophaga_rosellei	44.68	Diptera
Volucella_inanis	39.49	Diptera
Bombylius_major	31.08	Diptera
Chrysotoxum_bicinctum	39.44	Diptera
Pherbina_coryleti	43.38	Diptera
Gymnosoma_rotundatum	37.42	Diptera
Cheilosia_vulpina	46.42	Diptera
Volucella_inflata	41.24	Diptera
Phyto_melanocephala	38.93	Diptera
Eristalinus_sepulchralis	49.2	Diptera
Thecocarcelia_acutangulata	35.51	Diptera
Rhingia_campestris	41.74	Diptera
Epicampocera_succincta	41.02	Diptera
Eristalis_tenax	38.66	Diptera
Tachina_fera	40.01	Diptera
Thecophora_atra	46.73	Diptera
Sphecodes_monilicornis	45.39	Hymenoptera
Anoplius_nigerrimus	46.44	Hymenoptera
Dolichovespula_media	42.35	Hymenoptera
Buathra_laborator	47.39	Hymenoptera
Seladonia_tumulorum	47.48	Hymenoptera
Pemphredon_lugubris	46.38	Hymenoptera
Lasioglossum_pauxillum	45.94	Hymenoptera
Athalia_rosae	45.97	Hymenoptera
Ichneumon_xanthorius	47.29	Hymenoptera
Nomada_fabriciana	46.72	Hymenoptera
Vespula_germanica	39.73	Hymenoptera
Tiphia_femorata	43.79	Hymenoptera
Ancistrocerus_nigricornis	42.07	Hymenoptera
Stelis_phaeoptera	42.95	Hymenoptera
Ectemnius_continuus	41.77	Hymenoptera
Andrena_dorsata	52.01	Hymenoptera
Dolichovespula_saxonica	39.59	Hymenoptera
Tenthredo_mesomela	44.71	Hymenoptera
Andrena_haemorrhoa	49.3	Hymenoptera
Tenthredo_notha	44.5	Hymenoptera
Cerceris_rybyensis	44.41	Hymenoptera
Lasioglossum_morio	44.11	Hymenoptera
Bombus_terrestris	42.83	Hymenoptera
Bombus_hortorum	41.82	Hymenoptera
Ectemnius_lituratus	45.23	Hymenoptera
Ophion_luteus	53.5	Hymenoptera
Lasioglossum_lativentre	45.06	Hymenoptera
Andrena_minutula	45.17	Hymenoptera
Rhogogaster_chlorosoma	46.44	Hymenoptera
Vespula_vulgaris	39.23	Hymenoptera
Bombus_pratorum	43.83	Hymenoptera
Amblyteles_armatorius	51.25	Hymenoptera
Bombus_pascuorum	40.24	Hymenoptera
Nebria_brevicollis	39.19	Coleoptera
Malachius_bipustulatus	43.64	Coleoptera
Coccinella_septempunctata	42.44	Coleoptera
Pterostichus_madidus	41.4	Coleoptera
Adalia_bipunctata	40.1	Coleoptera
Pyrochroa_serraticornis	44.41	Coleoptera
Podabrus_alpinus	39.09	Coleoptera
Phosphuga_atrata	45.32	Coleoptera
Ophonus_ardosiacus	36.48	Coleoptera
Cantharis_rustica	34.93	Coleoptera
Nebria_salina	42.11	Coleoptera
Rhagonycha_fulva	38.44	Coleoptera
Leistus_spinibarbis	43.16	Coleoptera
Agrypnus_murinus	36.87	Coleoptera
Polydrusus_cervinus	40.21	Coleoptera

## Sheet: 05- SCO_GC3
Species	SCO GC3 content (%)	Order
Plutella_xylostella	64.18	Lepidoptera
Yponomeuta_sedellus	59.61	Lepidoptera
Acleris_cristana	58.97	Lepidoptera
Acleris_literana	58.67	Lepidoptera
Notodonta_dromedarius	58.27	Lepidoptera
Cydia_splendana	57.76	Lepidoptera
Hedya_salicella	57.74	Lepidoptera
Neomicropteryx_cornuta	55.88	Lepidoptera
Autographa_gamma	54.72	Lepidoptera
Eupithecia_dodoneata	54.25	Lepidoptera
Zygaena_filipendulae	54.05	Lepidoptera
Blastobasis_lacticolella	53.86	Lepidoptera
Micropterix_aruncella	53.82	Lepidoptera
Blastobasis_adustella	53.69	Lepidoptera
Plebejus_argus	53.42	Lepidoptera
Hecatera_dysodea	53.41	Lepidoptera
Esperia_sulphurella	53.36	Lepidoptera
Ochlodes_sylvanus	53.24	Lepidoptera
Lysandra_coridon	53.15	Lepidoptera
Thymelicus_sylvestris	52.92	Lepidoptera
Carcina_quercana	52.92	Lepidoptera
Xestia_xanthographa	52.89	Lepidoptera
Thera_britannica	52.77	Lepidoptera
Euclidia_mi	51.66	Lepidoptera
Celastrina_argiolus	51.6	Lepidoptera
Aporophyla_lueneburgensis	51.6	Lepidoptera
Ennomos_quercinarius	50.94	Lepidoptera
Phalera_bucephala	50.84	Lepidoptera
Ennomos_fuscantarius	50.68	Lepidoptera
Hypena_proboscidalis	50.67	Lepidoptera
Biston_betularia	50.64	Lepidoptera
Emmelina_monodactyla	50.31	Lepidoptera
Hemaris_fuciformis	49.84	Lepidoptera
Craniophora_ligustri	49.59	Lepidoptera
Maniola_jurtina	49.55	Lepidoptera
Pyrgus_malvae	49.48	Lepidoptera
Clostera_curtula	48.98	Lepidoptera
Parapoynx_stratiotata	48.45	Lepidoptera
Thyatira_batis	48.36	Lepidoptera
Sesia_bembeciformis	47.23	Lepidoptera
Laothoe_populi	47.19	Lepidoptera
Lycaena_phlaeas	46.85	Lepidoptera
Synanthedon_andrenaeformis	46.81	Lepidoptera
Pararge_aegeria	46.12	Lepidoptera
Endotricha_flammealis	45.92	Lepidoptera
Papilio_machaon	45.86	Lepidoptera
Bembecia_ichneumoniformis	45.53	Lepidoptera
Tinea_semifulvella	45.11	Lepidoptera
Colias_croceus	44.63	Lepidoptera
Marasmarcha_lunaedactyla	44.61	Lepidoptera
Meganola_albula	44.53	Lepidoptera
Anthocharis_cardamines	43.98	Lepidoptera
Leptidea_sinapis	42.46	Lepidoptera
Vanessa_atalanta	42.06	Lepidoptera
Apoda_limacodes	39.65	Lepidoptera
Zeuzera_pyrina	39.58	Lepidoptera
Limenitis_camilla	38.63	Lepidoptera
Pieris_brassicae	38.53	Lepidoptera
Tinea_trinotella	36.91	Lepidoptera
Orgyia_antiqua	36.38	Lepidoptera
Eristalis_arbustorum	52.28	Diptera
Syritta_pipiens	52.21	Diptera
Eristalis_pertinax	51.59	Diptera
Thecophora_atra	49.63	Diptera
Eristalinus_sepulchralis	49.58	Diptera
Eristalis_tenax	48.46	Diptera
Myathropa_florea	48.35	Diptera
Cheilosia_vulpina	47.95	Diptera
Criorhina_berberina	45.05	Diptera
Rhingia_campestris	44.63	Diptera
Machimus_atricapillus	43.82	Diptera
Sphaerophoria_taeniata	43.11	Diptera
Xylota_sylvarum	42.91	Diptera
Pherbina_coryleti	42.86	Diptera
Coremacera_marginata	42.7	Diptera
Scaeva_pyrastri	40.49	Diptera
Platycheirus_albimanus	39.51	Diptera
Melanostoma_mellinum	39.21	Diptera
Eupeodes_latifasciatus	39.21	Diptera
Chrysotoxum_bicinctum	38.81	Diptera
Volucella_inanis	37.36	Diptera
Volucella_inflata	37.14	Diptera
Epistrophe_grossulariae	37.11	Diptera
Epicampocera_succincta	37.04	Diptera
Xanthogramma_pedissequum	36.9	Diptera
Bellardia_pandia	35.25	Diptera
Stomorhina_lunata	34.91	Diptera
Nowickia_ferox	34.9	Diptera
Tachina_lurida	34.49	Diptera
Tachina_fera	34.35	Diptera
Sarcophaga_rosellei	33.94	Diptera
Sarcophaga_caerulescens	33.88	Diptera
Thecocarcelia_acutangulata	33.16	Diptera
Phyto_melanocephala	32.27	Diptera
Pollenia_angustigena	31.7	Diptera
Pollenia_amentaria	31.2	Diptera
Cistogaster_globosa	31.12	Diptera
Gymnosoma_rotundatum	31.01	Diptera
Protocalliphora_azurea	30.48	Diptera
Nephrotoma_flavescens	29.98	Diptera
Bombylius_discolor	12.93	Diptera
Bombylius_major	12.62	Diptera
Amblyteles_armatorius	62	Hymenoptera
Ichneumon_xanthorius	59.76	Hymenoptera
Ophion_luteus	59.45	Hymenoptera
Andrena_haemorrhoa	52.84	Hymenoptera
Andrena_dorsata	51.84	Hymenoptera
Buathra_laborator	51.48	Hymenoptera
Lasioglossum_morio	45.89	Hymenoptera
Lasioglossum_pauxillum	45.48	Hymenoptera
Rhogogaster_chlorosoma	45.44	Hymenoptera
Andrena_minutula	45.35	Hymenoptera
Anoplius_nigerrimus	44.44	Hymenoptera
Lasioglossum_lativentre	44.23	Hymenoptera
Pemphredon_lugubris	44.19	Hymenoptera
Sphecodes_monilicornis	43.55	Hymenoptera
Ectemnius_continuus	43.5	Hymenoptera
Seladonia_tumulorum	42.73	Hymenoptera
Ectemnius_lituratus	42.21	Hymenoptera
Athalia_rosae	41.85	Hymenoptera
Nomada_fabriciana	40.45	Hymenoptera
Tenthredo_notha	40.17	Hymenoptera
Tenthredo_mesomela	39.78	Hymenoptera
Tiphia_femorata	39.12	Hymenoptera
Stelis_phaeoptera	38.97	Hymenoptera
Cerceris_rybyensis	37.26	Hymenoptera
Dolichovespula_saxonica	33.35	Hymenoptera
Ancistrocerus_nigricornis	33.03	Hymenoptera
Dolichovespula_media	32.46	Hymenoptera
Bombus_hortorum	32.17	Hymenoptera
Bombus_pratorum	31.68	Hymenoptera
Bombus_pascuorum	31.42	Hymenoptera
Bombus_terrestris	31.17	Hymenoptera
Vespula_germanica	29.14	Hymenoptera
Vespula_vulgaris	29.01	Hymenoptera
Malachius_bipustulatus	46.96	Coleoptera
Phosphuga_atrata	40.78	Coleoptera
Pyrochroa_serraticornis	40.66	Coleoptera
Leistus_spinibarbis	40.43	Coleoptera
Adalia_bipunctata	38.87	Coleoptera
Coccinella_septempunctata	38.25	Coleoptera
Nebria_brevicollis	37.16	Coleoptera
Nebria_salina	36.99	Coleoptera
Pterostichus_madidus	35.28	Coleoptera
Ophonus_ardosiacus	34.35	Coleoptera
Podabrus_alpinus	33.98	Coleoptera
Polydrusus_cervinus	33.95	Coleoptera
Rhagonycha_fulva	33.49	Coleoptera
Cantharis_rustica	33.3	Coleoptera
Agrypnus_murinus	25.56	Coleoptera

## Sheet: 06-species-trees
Lepidoptera	(((Neomicropteryx_cornuta:0.291669,Micropterix_aruncella:0.228411)0.880991:0.16845,((Tinea_semifulvella:0.169637,Tinea_trinotella:0.175468)0.793753:0.085227,(((Marasmarcha_lunaedactyla:0.162928,Emmelina_monodactyla:0.176521)0.46419:0.0369739,(((Acleris_literana:0.04846,Acleris_cristana:0.0476373)0.899031:0.0869901,(Cydia_splendana:0.105694,Hedya_salicella:0.107889)0.6007:0.0361112)0.564082:0.0518…
Diptera	(Nephrotoma_flavescens:0.365947,(((Bombylius_discolor:0.0588741,Bombylius_major:0.0640731)1:0.202759,Machimus_atricapillus:0.234904)1:0.0503133,((((Coremacera_marginata:0.0890504,Pherbina_coryleti:0.0686168)1:0.0987365,Thecophora_atra:0.194824)1:0.0699066,((((Gymnosoma_rotundatum:0.0612018,Cistogaster_globosa:0.0507414)1:0.0578607,(((Tachina_lurida:0.0470056,Tachina_fera:0.0453901)1:0.028288,Nowi…
Hymenoptera	(((((Ectemnius_lituratus:0.0617998,Ectemnius_continuus:0.0610315)1:0.13052,((Pemphredon_lugubris:0.126639,Cerceris_rybyensis:0.131126)1:0.0150966,((Stelis_phaeoptera:0.10535,(Nomada_fabriciana:0.111406,((Bombus_pratorum:0.02438,Bombus_terrestris:0.0265306)1:0.0152862,(Bombus_pascuorum:0.0273948,Bombus_hortorum:0.0271276)1:0.015096)1:0.076254)1:0.0172754)1:0.0163378,((Sphecodes_monilicornis:0.0538…
Coleoptera	((((Nebria_brevicollis:0.0570297,Nebria_salina:0.0553515)1:0.0881978,Leistus_spinibarbis:0.102479)1:0.0978363,(Ophonus_ardosiacus:0.149772,Pterostichus_madidus:0.165098)1:0.0698109)1:0.120894,((Phosphuga_atrata:0.285596,(Agrypnus_murinus:0.196198,(Rhagonycha_fulva:0.0889168,(Cantharis_rustica:0.0508148,Podabrus_alpinus:0.0562724)1:0.0372328)1:0.16355)1:0.0736304)1:0.0295782,((Malachius_bipustulat…

## Sheet: 07-chrm_size_GC
Species	Chrmosome size (bp)	Chromosome GC content (%)	Chromosome no.	Order
ilHedSali1	52607617	37.4605	1	Lepidoptera
ilHedSali1	45122075	37.2779	2	Lepidoptera
ilHedSali1	41547970	37.6882	3	Lepidoptera
ilHedSali1	28869496	37.2723	4	Lepidoptera
ilHedSali1	28409545	37.3456	5	Lepidoptera
ilHedSali1	27718023	37.4519	6	Lepidoptera
ilHedSali1	27275373	38.0372	7	Lepidoptera
ilHedSali1	27067785	37.6001	8	Lepidoptera
ilHedSali1	26256418	37.4775	9	Lepidoptera
ilHedSali1	25550971	37.7128	10	Lepidoptera
ilHedSali1	25487330	37.6278	11	Lepidoptera
ilHedSali1	25433814	37.5779	12	Lepidoptera
ilHedSali1	24048401	37.5144	13	Lepidoptera
ilHedSali1	23771224	37.6908	14	Lepidoptera
ilHedSali1	23627323	37.9867	15	Lepidoptera
ilHedSali1	23063133	37.9479	16	Lepidoptera
ilHedSali1	22871415	38.1948	17	Lepidoptera
ilHedSali1	21104793	37.9305	18	Lepidoptera
ilHedSali1	18479678	37.9503	19	Lepidoptera
ilHedSali1	17835027	38.4189	20	Lepidoptera
ilHedSali1	15947277	37.745	21	Lepidoptera
ilHedSali1	15760218	38.1978	22	Lepidoptera
ilHedSali1	12433425	38.2517	23	Lepidoptera
ilHedSali1	12337303	38.6354	24	Lepidoptera
ilHedSali1	128845201	36.9561	Z	Lepidoptera
ilEmmMono1	15905434	35.2974	1	Lepidoptera
ilEmmMono1	12976662	35.4838	2	Lepidoptera
ilEmmMono1	12570304	36.0642	3	Lepidoptera
ilEmmMono1	12167825	36.2932	4	Lepidoptera
ilEmmMono1	12004078	36.4508	5	Lepidoptera
ilEmmMono1	11581177	35.7354	6	Lepidoptera
ilEmmMono1	11576625	35.5073	7	Lepidoptera
ilEmmMono1	11314898	36.5129	8	Lepidoptera
ilEmmMono1	10791125	35.8744	9	Lepidoptera
ilEmmMono1	10437561	35.8477	10	Lepidoptera
ilEmmMono1	10389392	35.1942	11	Lepidoptera
ilEmmMono1	10352111	35.726	12	Lepidoptera
ilEmmMono1	10272145	35.3299	13	Lepidoptera
ilEmmMono1	10267387	35.6794	14	Lepidoptera
ilEmmMono1	9873465	37.0556	15	Lepidoptera
ilEmmMono1	9829007	35.4241	16	Lepidoptera
ilEmmMono1	9809752	35.1066	17	Lepidoptera
ilEmmMono1	9773330	35.6203	18	Lepidoptera
ilEmmMono1	9589175	35.5413	19	Lepidoptera
ilEmmMono1	9485677	36.0389	20	Lepidoptera
ilEmmMono1	9446372	35.8077	21	Lepidoptera
ilEmmMono1	9382308	35.3579	22	Lepidoptera
ilEmmMono1	8658411	35.668	23	Lepidoptera
ilEmmMono1	7713513	35.2443	24	Lepidoptera
ilEmmMono1	7170650	36.2102	25	Lepidoptera
ilEmmMono1	6778912	35.2511	26	Lepidoptera
ilEmmMono1	6509092	37.112	27	Lepidoptera
ilEmmMono1	5145135	36.2681	28	Lepidoptera
ilEmmMono1	14091446	37.8748	W	Lepidoptera
ilEmmMono1	16349857	35.5536	Z	Lepidoptera
ilCarQuer1	17797467	37.5722	1	Lepidoptera
ilCarQuer1	17561433	37.9714	2	Lepidoptera
ilCarQuer1	17049308	37.634	3	Lepidoptera
ilCarQuer1	16946628	37.2106	4	Lepidoptera
ilCarQuer1	16934368	37.3739	5	Lepidoptera
ilCarQuer1	16841435	37.9043	6	Lepidoptera
ilCarQuer1	16204516	37.4167	7	Lepidoptera
ilCarQuer1	16196101	37.2885	8	Lepidoptera
ilCarQuer1	16185674	37.6822	9	Lepidoptera
ilCarQuer1	16015263	37.2798	10	Lepidoptera
ilCarQuer1	15733321	37.2931	11	Lepidoptera
ilCarQuer1	15272043	37.5001	12	Lepidoptera
ilCarQuer1	15143773	37.5129	13	Lepidoptera
ilCarQuer1	14262518	37.6818	14	Lepidoptera
ilCarQuer1	14265311	37.5659	15	Lepidoptera
ilCarQuer1	14037792	37.5813	16	Lepidoptera
ilCarQuer1	14004594	37.5041	17	Lepidoptera
ilCarQuer1	13030025	37.9292	18	Lepidoptera
ilCarQuer1	11993528	38.0247	19	Lepidoptera
ilCarQuer1	10887745	37.8397	20	Lepidoptera
ilCarQuer1	10254987	37.6208	21	Lepidoptera
ilCarQuer1	10182162	38.2231	22	Lepidoptera
ilCarQuer1	9907074	37.7873	23	Lepidoptera
ilCarQuer1	9427983	38.1315	24	Lepidoptera
ilCarQuer1	9174457	37.9289	25	Lepidoptera
ilCarQuer1	7707996	38.2541	26	Lepidoptera
ilCarQuer1	7664030	39.3286	27	Lepidoptera
ilCarQuer1	7206910	38.068	28	Lepidoptera
ilCarQuer1	6986815	38.0513	29	Lepidoptera
ilCarQuer1	23876981	36.9406	Z	Lepidoptera
ilYpoSedl1	27075573	38.9443	1	Lepidoptera
ilYpoSedl1	26403109	39.2598	2	Lepidoptera
ilYpoSedl1	26282666	39.0579	3	Lepidoptera
ilYpoSedl1	25987500	39.3844	4	Lepidoptera
ilYpoSedl1	25328269	38.9532	5	Lepidoptera
ilYpoSedl1	25200344	38.7671	6	Lepidoptera
ilYpoSedl1	25060794	39.4777	7	Lepidoptera
ilYpoSedl1	25056161	39.3696	8	Lepidoptera
ilYpoSedl1	24695869	38.9896	9	Lepidoptera
ilYpoSedl1	24201810	39.2362	10	Lepidoptera
ilYpoSedl1	24050226	39.4913	11	Lepidoptera
ilYpoSedl1	23909508	39.4281	12	Lepidoptera
ilYpoSedl1	23775239	39.4045	13	Lepidoptera
ilYpoSedl1	23686939	39.198	14	Lepidoptera
ilYpoSedl1	23131100	39.589	15	Lepidoptera
ilYpoSedl1	22354548	39.1456	16	Lepidoptera
ilYpoSedl1	22173098	39.3853	17	Lepidoptera
ilYpoSedl1	21874741	39.4127	18	Lepidoptera
ilYpoSedl1	21299367	39.3737	19	Lepidoptera
ilYpoSedl1	20993420	39.7425	20	Lepidoptera
ilYpoSedl1	19356238	39.5586	21	Lepidoptera
ilYpoSedl1	18061692	39.6575	22	Lepidoptera
ilYpoSedl1	17305914	39.9611	23	Lepidoptera
ilYpoSedl1	17108792	39.6043	24	Lepidoptera
ilYpoSedl1	15780076	39.9645	25	Lepidoptera
ilYpoSedl1	14601204	39.8334	26	Lepidoptera
ilYpoSedl1	12372770	40.1064	27	Lepidoptera
ilYpoSedl1	10643271	41.413	28	Lepidoptera
ilYpoSedl1	10331871	41.8877	29	Lepidoptera
ilYpoSedl1	10405537	40.5345	30	Lepidoptera
ilYpoSedl1	27294112	38.9423	Z	Lepidoptera
ilParAegt1	21295481	35.6094	1	Lepidoptera
ilParAegt1	22235516	35.6194	2	Lepidoptera
ilParAegt1	21656862	35.8389	3	Lepidoptera
ilParAegt1	21559079	35.6395	4	Lepidoptera
ilParAegt1	20978392	35.6525	5	Lepidoptera
ilParAegt1	20779476	35.8509	6	Lepidoptera
ilParAegt1	20310676	36.049	7	Lepidoptera
ilParAegt1	20387885	35.5765	8	Lepidoptera
ilParAegt1	19838782	35.7676	9	Lepidoptera
ilParAegt1	19543518	35.6655	10	Lepidoptera
ilParAegt1	19417568	35.7274	11	Lepidoptera
ilParAegt1	19375358	35.7109	12	Lepidoptera
ilParAegt1	18562731	35.999	13	Lepidoptera
ilParAegt1	18514894	35.7393	14	Lepidoptera
ilParAegt1	18474722	35.7264	15	Lepidoptera
ilParAegt1	18405481	36.0669	16	Lepidoptera
ilParAegt1	17724597	36.1515	17	Lepidoptera
ilParAegt1	17526884	35.926	18	Lepidoptera
ilParAegt1	17516122	36.5215	19	Lepidoptera
ilParAegt1	17491101	35.9256	20	Lepidoptera
ilParAegt1	17150347	36.2271	21	Lepidoptera
ilParAegt1	15154462	36.1946	22	Lepidoptera
ilParAegt1	13181978	36.3172	23	Lepidoptera
ilParAegt1	13052829	36.9652	24	Lepidoptera
ilParAegt1	11599638	37.1165	25	Lepidoptera
ilParAegt1	9871873	37.3703	26	Lepidoptera
ilParAegt1	8980196	37.4186	27	Lepidoptera
ilParAegt1	2084383	36.0519	W	Lepidoptera
ilParAegt1	27171456	35.589	Z	Lepidoptera
ilTinTrin1	15892775	35.0636	1	Lepidoptera
ilTinTrin1	15750547	35.3954	2	Lepidoptera
ilTinTrin1	15251894	35.3441	3	Lepidoptera
ilTinTrin1	15197464	34.987	4	Lepidoptera
ilTinTrin1	15159172	35.0059	5	Lepidoptera
ilTinTrin1	15113488	35.3838	6	Lepidoptera
ilTinTrin1	14992920	35.3163	7	Lepidoptera
ilTinTrin1	14400823	35.0631	8	Lepidoptera
ilTinTrin1	14325176	35.4186	9	Lepidoptera
ilTinTrin1	14309933	35.1732	10	Lepidoptera
ilTinTrin1	13779792	35.3667	11	Lepidoptera
ilTinTrin1	13660558	35.8312	12	Lepidoptera
ilTinTrin1	13465329	35.6036	13	Lepidoptera
ilTinTrin1	13427476	35.4439	14	Lepidoptera
ilTinTrin1	13223055	35.6816	15	Lepidoptera
ilTinTrin1	12773844	35.4822	16	Lepidoptera
ilTinTrin1	12698865	35.4615	17	Lepidoptera
ilTinTrin1	12194627	35.8749	18	Lepidoptera
ilTinTrin1	11311810	35.8367	19	Lepidoptera
ilTinTrin1	10710036	36.343	20	Lepidoptera
ilTinTrin1	10579293	35.9929	21	Lepidoptera
ilTinTrin1	9310227	36.4315	22	Lepidoptera
ilTinTrin1	8978807	36.4608	23	Lepidoptera
ilTinTrin1	8970260	36.7962	24	Lepidoptera
ilTinTrin1	8752511	36.6868	25	Lepidoptera
ilTinTrin1	7686061	36.8558	26	Lepidoptera
ilTinTrin1	6517374	37.5896	27	Lepidoptera
ilTinTrin1	6475879	37.1639	28	Lepidoptera
ilTinTrin1	5750299	37.5628	29	Lepidoptera
ilTinTrin1	21020397	34.9153	Z	Lepidoptera
ilApoLima1	54847185	35.4452	1	Lepidoptera
ilApoLima1	38483153	35.6418	2	Lepidoptera
ilApoLima1	36785723	35.6798	3	Lepidoptera
ilApoLima1	35624660	35.4392	4	Lepidoptera
ilApoLima1	34644646	35.578	5	Lepidoptera
ilApoLima1	34321674	35.7239	6	Lepidoptera
ilApoLima1	34265695	35.522	7	Lepidoptera
ilApoLima1	33043310	35.3561	8	Lepidoptera
ilApoLima1	33177619	35.7352	9	Lepidoptera
ilApoLima1	33121151	35.7946	10	Lepidoptera
ilApoLima1	32079633	35.4935	11	Lepidoptera
ilApoLima1	31420742	36.0268	12	Lepidoptera
ilApoLima1	31111697	35.3925	13	Lepidoptera
ilApoLima1	30103147	35.3859	14	Lepidoptera
ilApoLima1	30040894	35.627	15	Lepidoptera
ilApoLima1	29018493	35.3155	16	Lepidoptera
ilApoLima1	28783073	35.5999	17	Lepidoptera
ilApoLima1	27887308	35.4336	18	Lepidoptera
ilApoLima1	24434156	36.0118	19	Lepidoptera
ilApoLima1	24334077	35.5972	20	Lepidoptera
ilApoLima1	23972641	35.3636	21	Lepidoptera
ilApoLima1	21248268	36.8015	22	Lepidoptera
ilApoLima1	21125515	35.4735	23	Lepidoptera
ilApoLima1	20876446	35.9057	24	Lepidoptera
ilApoLima1	55212830	34.9467	Z	Lepidoptera
ilBisBetu1	17113340	36.6693	1	Lepidoptera
ilBisBetu1	17079257	36.5004	2	Lepidoptera
ilBisBetu1	16627922	36.662	3	Lepidoptera
ilBisBetu1	16553548	36.6859	4	Lepidoptera
ilBisBetu1	16272970	36.351	5	Lepidoptera
ilBisBetu1	15890138	36.0991	6	Lepidoptera
ilBisBetu1	15715402	36.4329	7	Lepidoptera
ilBisBetu1	15423630	36.2779	8	Lepidoptera
ilBisBetu1	15102415	36.3926	9	Lepidoptera
ilBisBetu1	15077391	36.2183	10	Lepidoptera
ilBisBetu1	14790450	36.5136	11	Lepidoptera
ilBisBetu1	14733994	36.6811	12	Lepidoptera
ilBisBetu1	14726131	36.5406	13	Lepidoptera
ilBisBetu1	14389613	36.4511	14	Lepidoptera
ilBisBetu1	14091469	36.7383	15	Lepidoptera
ilBisBetu1	14013682	36.7843	16	Lepidoptera
ilBisBetu1	13312107	36.9189	17	Lepidoptera
ilBisBetu1	13141451	36.6328	18	Lepidoptera
ilBisBetu1	12733131	36.5461	19	Lepidoptera
ilBisBetu1	12301275	37.0903	20	Lepidoptera
ilBisBetu1	12174630	37.1199	21	Lepidoptera
ilBisBetu1	10077690	37.4459	22	Lepidoptera
ilBisBetu1	9968191	37.1137	23	Lepidoptera
ilBisBetu1	9839901	37.2847	24	Lepidoptera
ilBisBetu1	9789996	37.2931	25	Lepidoptera
ilBisBetu1	8385775	37.3564	26	Lepidoptera
ilBisBetu1	7552668	37.6065	27	Lepidoptera
ilBisBetu1	6444382	38.4606	28	Lepidoptera
ilBisBetu1	6279697	37.938	29	Lepidoptera
ilBisBetu1	6084560	38.078	30	Lepidoptera
ilBisBetu1	18795478	36.2657	Z	Lepidoptera
ilSesBemb1	20934934	36.6432	1	Lepidoptera
ilSesBemb1	20619669	36.3239	2	Lepidoptera
ilSesBemb1	20060350	36.5423	3	Lepidoptera
ilSesBemb1	19965215	36.4271	4	Lepidoptera
ilSesBemb1	19911688	36.1928	5	Lepidoptera
ilSesBemb1	19166084	36.1585	6	Lepidoptera
ilSesBemb1	18842457	36.0579	7	Lepidoptera
ilSesBemb1	18688228	36.3042	8	Lepidoptera
ilSesBemb1	17981566	36.4527	9	Lepidoptera
ilSesBemb1	17826662	36.1558	10	Lepidoptera
ilSesBemb1	17810708	36.172	11	Lepidoptera
ilSesBemb1	17397286	36.3027	12	Lepidoptera
ilSesBemb1	17138721	36.3817	13	Lepidoptera
ilSesBemb1	16601142	36.3627	14	Lepidoptera
ilSesBemb1	16415050	36.2253	15	Lepidoptera
ilSesBemb1	16206072	36.2905	16	Lepidoptera
ilSesBemb1	15710200	36.7274	17	Lepidoptera
ilSesBemb1	15497703	36.6995	18	Lepidoptera
ilSesBemb1	15437874	36.6062	19	Lepidoptera
ilSesBemb1	14080057	36.2502	20	Lepidoptera
ilSesBemb1	13463718	36.7081	21	Lepidoptera
ilSesBemb1	12150430	37.1821	22	Lepidoptera
ilSesBemb1	11887449	36.6278	23	Lepidoptera
ilSesBemb1	10939800	36.6562	24	Lepidoptera
ilSesBemb1	10737896	36.9451	25	Lepidoptera
ilSesBemb1	9355919	36.8323	26	Lepidoptera
ilSesBemb1	7492927	39.8108	27	Lepidoptera
ilSesBemb1	7798355	37.2462	28	Lepidoptera
ilSesBemb1	6737470	37.652	29	Lepidoptera
ilSesBemb1	6449761	38.1504	30	Lepidoptera
ilSesBemb1	23076235	36.2708	Z	Lepidoptera
ilLepSina1	34332082	35.5388	1	Lepidoptera
ilLepSina1	28774503	35.5309	2	Lepidoptera
ilLepSina1	18682693	35.4343	3	Lepidoptera
ilLepSina1	17197042	35.6482	4	Lepidoptera
ilLepSina1	16733303	35.6606	5	Lepidoptera
ilLepSina1	16616829	35.9812	6	Lepidoptera
ilLepSina1	16178663	35.8752	7	Lepidoptera
ilLepSina1	15952706	34.9798	8	Lepidoptera
ilLepSina1	15829655	35.7986	9	Lepidoptera
ilLepSina1	15808016	35.3521	10	Lepidoptera
ilLepSina1	15484527	35.1688	11	Lepidoptera
ilLepSina1	15364411	35.3186	12	Lepidoptera
ilLepSina1	15137125	35.8016	13	Lepidoptera
ilLepSina1	14854661	35.9862	14	Lepidoptera
ilLepSina1	14698685	35.4372	15	Lepidoptera
ilLepSina1	14652858	35.8931	16	Lepidoptera
ilLepSina1	14562954	35.7362	17	Lepidoptera
ilLepSina1	14447461	35.5616	18	Lepidoptera
ilLepSina1	14266499	36.6351	19	Lepidoptera
ilLepSina1	14099670	35.7662	20	Lepidoptera
ilLepSina1	14011732	35.6678	21	Lepidoptera
ilLepSina1	13724482	35.5427	22	Lepidoptera
ilLepSina1	13660086	36.0253	23	Lepidoptera
ilLepSina1	13606782	35.7104	24	Lepidoptera
ilLepSina1	13280060	35.3547	25	Lepidoptera
ilLepSina1	13266506	36.5329	26	Lepidoptera
ilLepSina1	13208167	35.7092	27	Lepidoptera
ilLepSina1	12898090	35.3707	28	Lepidoptera
ilLepSina1	12641734	36.9506	29	Lepidoptera
ilLepSina1	12624251	35.9504	30	Lepidoptera
ilLepSina1	12413263	36.1527	31	Lepidoptera
ilLepSina1	12010194	36.2829	32	Lepidoptera
ilLepSina1	11721221	36.9139	33	Lepidoptera
ilLepSina1	11695783	36.0317	34	Lepidoptera
ilLepSina1	11656114	36.0653	35	Lepidoptera
ilLepSina1	10558824	35.4834	36	Lepidoptera
ilLepSina1	10409883	36.5732	37	Lepidoptera
ilLepSina1	9734796	35.9307	38	Lepidoptera
ilLepSina1	9639948	35.7867	39	Lepidoptera
ilLepSina1	9623130	36.3683	40	Lepidoptera
ilLepSina1	9595617	35.9111	41	Lepidoptera
ilLepSina1	9389464	35.5693	42	Lepidoptera
ilLepSina1	9178371	35.5378	43	Lepidoptera
ilLepSina1	9056786	35.8758	44	Lepidoptera
ilLepSina1	8964768	36.9277	45	Lepidoptera
ilLepSina1	8389505	35.7233	46	Lepidoptera
ilLepSina1	8352274	36.0123	47	Lepidoptera
ilLepSina1	36552532	34.4188	Z	Lepidoptera
ilEnnFusc2	18421208	37.0401	1	Lepidoptera
ilEnnFusc2	18208953	37.1224	2	Lepidoptera
ilEnnFusc2	17843064	37.0267	3	Lepidoptera
ilEnnFusc2	17761393	37.1306	4	Lepidoptera
ilEnnFusc2	17172220	36.5423	5	Lepidoptera
ilEnnFusc2	16980315	36.6154	6	Lepidoptera
ilEnnFusc2	16839465	36.6056	7	Lepidoptera
ilEnnFusc2	16676294	36.5412	8	Lepidoptera
ilEnnFusc2	16423490	36.6043	9	Lepidoptera
ilEnnFusc2	16088531	37.0006	10	Lepidoptera
ilEnnFusc2	16070034	36.5756	11	Lepidoptera
ilEnnFusc2	15884173	37.1243	12	Lepidoptera
ilEnnFusc2	15703243	36.612	13	Lepidoptera
ilEnnFusc2	15530408	36.9836	14	Lepidoptera
ilEnnFusc2	15189454	36.8859	15	Lepidoptera
ilEnnFusc2	15057388	36.8941	16	Lepidoptera
ilEnnFusc2	14827317	37.0914	17	Lepidoptera
ilEnnFusc2	14291079	37.5067	18	Lepidoptera
ilEnnFusc2	14288185	37.1464	19	Lepidoptera
ilEnnFusc2	14176709	37.0701	20	Lepidoptera
ilEnnFusc2	13830468	37.2978	21	Lepidoptera
ilEnnFusc2	11567106	37.3175	22	Lepidoptera
ilEnnFusc2	11425978	36.9641	23	Lepidoptera
ilEnnFusc2	11375194	37.013	24	Lepidoptera
ilEnnFusc2	11089215	37.2708	25	Lepidoptera
ilEnnFusc2	10568885	37.4568	26	Lepidoptera
ilEnnFusc2	8692146	37.8976	27	Lepidoptera
ilEnnFusc2	7821922	38.6543	28	Lepidoptera
ilEnnFusc2	7773551	37.5378	29	Lepidoptera
ilEnnFusc2	7675479	37.8859	30	Lepidoptera
ilEnnFusc2	19450406	36.5117	Z	Lepidoptera
ilHypProb1	25587309	35.09	1	Lepidoptera
ilHypProb1	25329134	35.2451	2	Lepidoptera
ilHypProb1	24208453	34.7283	3	Lepidoptera
ilHypProb1	24039576	35.4725	4	Lepidoptera
ilHypProb1	23262017	34.7811	5	Lepidoptera
ilHypProb1	23150374	34.8392	6	Lepidoptera
ilHypProb1	23083898	34.9225	7	Lepidoptera
ilHypProb1	22662528	34.7551	8	Lepidoptera
ilHypProb1	22648911	34.9662	9	Lepidoptera
ilHypProb1	22644788	35.2921	10	Lepidoptera
ilHypProb1	22304048	34.7228	11	Lepidoptera
ilHypProb1	22171595	34.7684	12	Lepidoptera
ilHypProb1	21969129	35.0382	13	Lepidoptera
ilHypProb1	21880883	34.8093	14	Lepidoptera
ilHypProb1	21386625	35.5134	15	Lepidoptera
ilHypProb1	21179654	35.0362	16	Lepidoptera
ilHypProb1	20496581	35.0918	17	Lepidoptera
ilHypProb1	20119283	35.2152	18	Lepidoptera
ilHypProb1	19969968	35.3853	19	Lepidoptera
ilHypProb1	18834925	35.322	20	Lepidoptera
ilHypProb1	18667834	35.0773	21	Lepidoptera
ilHypProb1	17097518	35.2335	22	Lepidoptera
ilHypProb1	17060011	35.4561	23	Lepidoptera
ilHypProb1	16595922	35.0283	24	Lepidoptera
ilHypProb1	15359267	35.6498	25	Lepidoptera
ilHypProb1	14559310	35.1276	26	Lepidoptera
ilHypProb1	11713018	35.4383	27	Lepidoptera
ilHypProb1	11466452	35.7673	28	Lepidoptera
ilHypProb1	11348333	36.2304	29	Lepidoptera
ilHypProb1	10712713	35.6829	30	Lepidoptera
ilHypProb1	34615938	35.6243	Z	Lepidoptera
ilMegAlbu1	17053105	36.0714	1	Lepidoptera
ilMegAlbu1	16890465	36.3913	2	Lepidoptera
ilMegAlbu1	16482612	36.5462	3	Lepidoptera
ilMegAlbu1	16127093	36.2089	4	Lepidoptera
ilMegAlbu1	16032962	36.1889	5	Lepidoptera
ilMegAlbu1	15804299	35.8973	6	Lepidoptera
ilMegAlbu1	15624623	36.0401	7	Lepidoptera
ilMegAlbu1	15283248	36.4031	8	Lepidoptera
ilMegAlbu1	14969380	36.132	9	Lepidoptera
ilMegAlbu1	14955979	35.8645	10	Lepidoptera
ilMegAlbu1	14256032	36.3676	11	Lepidoptera
ilMegAlbu1	14254146	36.4021	12	Lepidoptera
ilMegAlbu1	14232988	36.2832	13	Lepidoptera
ilMegAlbu1	14130045	35.9363	14	Lepidoptera
ilMegAlbu1	13832808	36.4173	15	Lepidoptera
ilMegAlbu1	13388895	36.4746	16	Lepidoptera
ilMegAlbu1	13346821	36.3204	17	Lepidoptera
ilMegAlbu1	13254362	36.7023	18	Lepidoptera
ilMegAlbu1	12091975	36.748	19	Lepidoptera
ilMegAlbu1	12086775	35.9627	20	Lepidoptera
ilMegAlbu1	11916910	36.5778	21	Lepidoptera
ilMegAlbu1	10993109	37.2442	22	Lepidoptera
ilMegAlbu1	10474156	36.3498	23	Lepidoptera
ilMegAlbu1	9988996	37.1301	24	Lepidoptera
ilMegAlbu1	9608783	36.6425	25	Lepidoptera
ilMegAlbu1	9398441	36.715	26	Lepidoptera
ilMegAlbu1	7826509	38.8186	27	Lepidoptera
ilMegAlbu1	7643658	37.2008	28	Lepidoptera
ilMegAlbu1	7420961	37.2694	29	Lepidoptera
ilMegAlbu1	25687960	36.0325	Z	Lepidoptera
ilCraLigu1	18426615	35.7956	1	Lepidoptera
ilCraLigu1	17354943	36.0203	2	Lepidoptera
ilCraLigu1	17111821	35.9755	3	Lepidoptera
ilCraLigu1	16723813	35.7627	4	Lepidoptera
ilCraLigu1	16553292	35.2024	5	Lepidoptera
ilCraLigu1	16363619	35.459	6	Lepidoptera
ilCraLigu1	15962068	35.3364	7	Lepidoptera
ilCraLigu1	15907400	35.4944	8	Lepidoptera
ilCraLigu1	15622416	35.3428	9	Lepidoptera
ilCraLigu1	15583887	35.7363	10	Lepidoptera
ilCraLigu1	15489892	35.3638	11	Lepidoptera
ilCraLigu1	15138013	35.9344	12	Lepidoptera
ilCraLigu1	15030495	35.7035	13	Lepidoptera
ilCraLigu1	14829769	35.7072	14	Lepidoptera
ilCraLigu1	14684169	36.0368	15	Lepidoptera
ilCraLigu1	14471704	35.5968	16	Lepidoptera
ilCraLigu1	14031741	36.1692	17	Lepidoptera
ilCraLigu1	13999806	36.2634	18	Lepidoptera
ilCraLigu1	13865833	36.0449	19	Lepidoptera
ilCraLigu1	12884768	35.7862	20	Lepidoptera
ilCraLigu1	12876493	36.2048	21	Lepidoptera
ilCraLigu1	11531112	36.787	22	Lepidoptera
ilCraLigu1	11096971	36.0311	23	Lepidoptera
ilCraLigu1	10663570	36.2901	24	Lepidoptera
ilCraLigu1	10234456	36.4492	25	Lepidoptera
ilCraLigu1	9208083	36.3455	26	Lepidoptera
ilCraLigu1	7974105	37.5052	27	Lepidoptera
ilCraLigu1	7345802	38.8934	28	Lepidoptera
ilCraLigu1	7168676	37.8577	29	Lepidoptera
ilCraLigu1	5951124	38.5623	30	Lepidoptera
ilCraLigu1	12574712	37.7291	W	Lepidoptera
ilCraLigu1	21317134	35.6428	Z	Lepidoptera
ilEupDodo1	14723892	37.417	1	Lepidoptera
ilEupDodo1	14222450	37.343	2	Lepidoptera
ilEupDodo1	14217287	37.565	3	Lepidoptera
ilEupDodo1	14059543	37.4107	4	Lepidoptera
ilEupDodo1	14005471	37.0709	5	Lepidoptera
ilEupDodo1	13465190	36.8992	6	Lepidoptera
ilEupDodo1	13203283	36.8141	7	Lepidoptera
ilEupDodo1	13004638	37.0384	8	Lepidoptera
ilEupDodo1	12920275	37.1647	9	Lepidoptera
ilEupDodo1	12809495	36.9509	10	Lepidoptera
ilEupDodo1	12597276	37.0733	11	Lepidoptera
ilEupDodo1	12556972	37.1603	12	Lepidoptera
ilEupDodo1	12508185	37.2532	13	Lepidoptera
ilEupDodo1	12410051	36.9978	14	Lepidoptera
ilEupDodo1	12321469	37.3292	15	Lepidoptera
ilEupDodo1	12030789	37.0814	16	Lepidoptera
ilEupDodo1	12007789	37.2542	17	Lepidoptera
ilEupDodo1	11926609	37.4636	18	Lepidoptera
ilEupDodo1	11757820	37.2559	19	Lepidoptera
ilEupDodo1	10555678	37.158	20	Lepidoptera
ilEupDodo1	10068604	37.3797	21	Lepidoptera
ilEupDodo1	9050083	37.218	22	Lepidoptera
ilEupDodo1	9023576	37.2806	23	Lepidoptera
ilEupDodo1	8620486	37.3863	24	Lepidoptera
ilEupDodo1	8615116	37.6401	25	Lepidoptera
ilEupDodo1	7979055	37.3116	26	Lepidoptera
ilEupDodo1	6752418	37.7052	27	Lepidoptera
ilEupDodo1	6329325	37.8707	28	Lepidoptera
ilEupDodo1	6202896	38.0974	29	Lepidoptera
ilEupDodo1	6065958	39.1432	30	Lepidoptera
ilEupDodo1	17599884	37.2531	Z	Lepidoptera
ilManJurt1	17318487	36.7904	1	Lepidoptera
ilManJurt1	17186260	36.5896	2	Lepidoptera
ilManJurt1	16758433	36.8066	3	Lepidoptera
ilManJurt1	16671097	36.7877	4	Lepidoptera
ilManJurt1	16232520	36.7134	5	Lepidoptera
ilManJurt1	16201745	36.7658	6	Lepidoptera
ilManJurt1	15712916	36.3322	7	Lepidoptera
ilManJurt1	15421669	36.8631	8	Lepidoptera
ilManJurt1	15233260	36.9549	9	Lepidoptera
ilManJurt1	15174349	36.6015	10	Lepidoptera
ilManJurt1	15109321	36.7905	11	Lepidoptera
ilManJurt1	15090120	36.723	12	Lepidoptera
ilManJurt1	14833470	36.899	13	Lepidoptera
ilManJurt1	14702743	36.8698	14	Lepidoptera
ilManJurt1	14148933	36.9455	15	Lepidoptera
ilManJurt1	14033434	36.8375	16	Lepidoptera
ilManJurt1	13715123	36.8568	17	Lepidoptera
ilManJurt1	13539626	36.8746	18	Lepidoptera
ilManJurt1	13288869	37.0898	19	Lepidoptera
ilManJurt1	13275689	36.9552	20	Lepidoptera
ilManJurt1	12263577	37.2512	21	Lepidoptera
ilManJurt1	12131722	36.9001	22	Lepidoptera
ilManJurt1	10051852	37.1918	23	Lepidoptera
ilManJurt1	9430113	37.4452	24	Lepidoptera
ilManJurt1	8565571	37.2518	25	Lepidoptera
ilManJurt1	7754456	38.7236	26	Lepidoptera
ilManJurt1	6945302	37.7148	27	Lepidoptera
ilManJurt1	6657725	38.1468	28	Lepidoptera
ilManJurt1	7345811	38.3026	W	Lepidoptera
ilManJurt1	17206038	36.9311	Z	Lepidoptera
ilThySylv1	20990365	36.0334	1	Lepidoptera
ilThySylv1	20739567	36.8804	2	Lepidoptera
ilThySylv1	20305077	36.2956	3	Lepidoptera
ilThySylv1	19757560	36.2951	4	Lepidoptera
ilThySylv1	19600652	36.4726	5	Lepidoptera
ilThySylv1	19087559	35.6655	6	Lepidoptera
ilThySylv1	18496070	35.8987	7	Lepidoptera
ilThySylv1	18160971	35.9422	8	Lepidoptera
ilThySylv1	17984492	35.7835	9	Lepidoptera
ilThySylv1	17897838	36.033	10	Lepidoptera
ilThySylv1	17253319	35.5686	11	Lepidoptera
ilThySylv1	17039938	35.8392	12	Lepidoptera
ilThySylv1	16989571	36.2383	13	Lepidoptera
ilThySylv1	16606550	36.0351	14	Lepidoptera
ilThySylv1	16110235	36.19	15	Lepidoptera
ilThySylv1	16096137	35.9034	16	Lepidoptera
ilThySylv1	15350080	35.8534	17	Lepidoptera
ilThySylv1	15050683	35.9574	18	Lepidoptera
ilThySylv1	14874889	36.2221	19	Lepidoptera
ilThySylv1	14872286	36.6191	20	Lepidoptera
ilThySylv1	14382101	36.1696	21	Lepidoptera
ilThySylv1	13889562	36.273	22	Lepidoptera
ilThySylv1	11732099	35.9655	23	Lepidoptera
ilThySylv1	11376619	36.6614	24	Lepidoptera
ilThySylv1	10654815	36.0582	25	Lepidoptera
ilThySylv1	9841890	36.8507	26	Lepidoptera
ilThySylv1	8151925	36.3869	27	Lepidoptera
ilThySylv1	37236842	35.68	Z	Lepidoptera
ilEucMixx1	128449193	37.912	1	Lepidoptera
ilEucMixx1	126514003	37.9442	2	Lepidoptera
ilEucMixx1	125470289	37.8952	3	Lepidoptera
ilEucMixx1	117951882	37.7833	4	Lepidoptera
ilEucMixx1	113167484	37.8451	5	Lepidoptera
ilEucMixx1	111883709	37.6552	6	Lepidoptera
ilEucMixx1	99488388	38.147	7	Lepidoptera
ilEucMixx1	96648828	37.7422	8	Lepidoptera
ilEucMixx1	91518000	37.9909	9	Lepidoptera
ilEucMixx1	89327374	37.9469	10	Lepidoptera
ilEucMixx1	87750765	37.7462	11	Lepidoptera
ilEucMixx1	82685237	38.1065	12	Lepidoptera
ilEucMixx1	82276651	38.1219	13	Lepidoptera
ilEucMixx1	76578606	37.8149	14	Lepidoptera
ilEucMixx1	74939714	38.215	15	Lepidoptera
ilEucMixx1	73013142	38.041	16	Lepidoptera
ilEucMixx1	70996394	38.2314	17	Lepidoptera
ilEucMixx1	68461520	38.1163	18	Lepidoptera
ilEucMixx1	67224037	38.0435	19	Lepidoptera
ilEucMixx1	62269992	38.1707	20	Lepidoptera
ilEucMixx1	58499226	37.8972	21	Lepidoptera
ilEucMixx1	54244376	38.2776	22	Lepidoptera
ilEucMixx1	47228425	37.9836	23	Lepidoptera
ilEucMixx1	46627851	38.2186	24	Lepidoptera
ilEucMixx1	45361876	38.4979	25	Lepidoptera
ilEucMixx1	38253690	38.3104	26	Lepidoptera
ilEucMixx1	30012474	38.9883	27	Lepidoptera
ilEucMixx1	25789997	39.473	28	Lepidoptera
ilEucMixx1	22016010	38.8807	29	Lepidoptera
ilEucMixx1	21307720	39.1802	30	Lepidoptera
ilEucMixx1	67210731	37.6894	Z	Lepidoptera
ilApoLuen1	46326648	38.3378	1	Lepidoptera
ilApoLuen1	39954520	38.3322	2	Lepidoptera
ilApoLuen1	38889971	38.5049	3	Lepidoptera
ilApoLuen1	36011775	38.3741	4	Lepidoptera
ilApoLuen1	35500129	38.122	5	Lepidoptera
ilApoLuen1	35287958	38.2461	6	Lepidoptera
ilApoLuen1	35106766	38.1274	7	Lepidoptera
ilApoLuen1	34440966	38.3844	8	Lepidoptera
ilApoLuen1	34141311	37.9751	9	Lepidoptera
ilApoLuen1	33854838	38.1916	10	Lepidoptera
ilApoLuen1	32409420	38.3587	11	Lepidoptera
ilApoLuen1	32213834	38.1452	12	Lepidoptera
ilApoLuen1	32091479	38.1971	13	Lepidoptera
ilApoLuen1	31889202	38.3582	14	Lepidoptera
ilApoLuen1	31641059	38.4459	15	Lepidoptera
ilApoLuen1	31614659	38.4813	16	Lepidoptera
ilApoLuen1	31465567	38.0368	17	Lepidoptera
ilApoLuen1	30756914	38.4028	18	Lepidoptera
ilApoLuen1	30739040	38.2906	19	Lepidoptera
ilApoLuen1	30703409	38.2875	20	Lepidoptera
ilApoLuen1	29039451	38.3893	21	Lepidoptera
ilApoLuen1	27843261	38.4707	22	Lepidoptera
ilApoLuen1	27543701	38.743	23	Lepidoptera
ilApoLuen1	26911615	38.4235	24	Lepidoptera
ilApoLuen1	26238907	38.4181	25	Lepidoptera
ilApoLuen1	23324438	38.612	26	Lepidoptera
ilApoLuen1	21749117	38.7123	27	Lepidoptera
ilApoLuen1	18380550	38.6583	28	Lepidoptera
ilApoLuen1	17877202	38.911	29	Lepidoptera
ilApoLuen1	17767531	39.7947	30	Lepidoptera
ilApoLuen1	47305837	37.9319	Z	Lepidoptera
ilMicArun2	42645844	36.6374	1	Lepidoptera
ilMicArun2	42439319	36.7896	2	Lepidoptera
ilMicArun2	42263399	36.7576	3	Lepidoptera
ilMicArun2	40563004	36.7044	4	Lepidoptera
ilMicArun2	39158380	37.1848	5	Lepidoptera
ilMicArun2	39141337	36.5885	6	Lepidoptera
ilMicArun2	37962702	36.6619	7	Lepidoptera
ilMicArun2	37372150	36.8365	8	Lepidoptera
ilMicArun2	36793811	36.8944	9	Lepidoptera
ilMicArun2	36753165	36.8158	10	Lepidoptera
ilMicArun2	35920917	36.9627	11	Lepidoptera
ilMicArun2	35295981	36.8604	12	Lepidoptera
ilMicArun2	34314947	36.9292	13	Lepidoptera
ilMicArun2	33762414	37.0243	14	Lepidoptera
ilMicArun2	33696816	37.0012	15	Lepidoptera
ilMicArun2	33509601	37.0731	16	Lepidoptera
ilMicArun2	33388117	37.1874	17	Lepidoptera
ilMicArun2	32428511	38.0493	18	Lepidoptera
ilMicArun2	29160722	37.6324	19	Lepidoptera
ilMicArun2	29098056	37.3869	20	Lepidoptera
ilMicArun2	28596448	37.5818	21	Lepidoptera
ilMicArun2	28548650	37.0405	22	Lepidoptera
ilMicArun2	24802010	37.1193	23	Lepidoptera
ilMicArun2	24622624	37.8508	24	Lepidoptera
ilMicArun2	21751953	39.5327	25	Lepidoptera
ilMicArun2	20686457	37.9693	26	Lepidoptera
ilMicArun2	20073628	38.1835	27	Lepidoptera
ilMicArun2	18166079	38.2702	28	Lepidoptera
ilMicArun2	17818734	38.0916	29	Lepidoptera
ilMicArun2	15335885	38.7239	30	Lepidoptera
ilMicArun2	85726809	36.3633	Z	Lepidoptera
ilAclLite1	30281132	36.9039	1	Lepidoptera
ilAclLite1	27445930	37.348	2	Lepidoptera
ilAclLite1	26615121	37.4054	3	Lepidoptera
ilAclLite1	25756060	37.2929	4	Lepidoptera
ilAclLite1	23650148	36.9671	5	Lepidoptera
ilAclLite1	23591951	37.6018	6	Lepidoptera
ilAclLite1	23038913	36.8992	7	Lepidoptera
ilAclLite1	22751018	37.2683	8	Lepidoptera
ilAclLite1	22107864	36.9866	9	Lepidoptera
ilAclLite1	21986359	37.4752	10	Lepidoptera
ilAclLite1	20895243	37.2921	11	Lepidoptera
ilAclLite1	20744207	37.0592	12	Lepidoptera
ilAclLite1	20431359	37.4298	13	Lepidoptera
ilAclLite1	19643751	37.0199	14	Lepidoptera
ilAclLite1	19635786	37.0161	15	Lepidoptera
ilAclLite1	19477194	37.4784	16	Lepidoptera
ilAclLite1	19274721	37.7246	17	Lepidoptera
ilAclLite1	19087442	37.289	18	Lepidoptera
ilAclLite1	17895495	37.6347	19	Lepidoptera
ilAclLite1	17877300	37.5874	20	Lepidoptera
ilAclLite1	17634124	37.2159	21	Lepidoptera
ilAclLite1	16703310	37.3298	22	Lepidoptera
ilAclLite1	15513959	37.2933	23	Lepidoptera
ilAclLite1	15473039	36.9475	24	Lepidoptera
ilAclLite1	14533304	39.1242	25	Lepidoptera
ilAclLite1	13693049	37.4943	26	Lepidoptera
ilAclLite1	13513770	38.2247	27	Lepidoptera
ilAclLite1	11670564	37.5864	28	Lepidoptera
ilAclLite1	11044045	37.8938	29	Lepidoptera
ilAclLite1	102365968	36.9312	Z	Lepidoptera
ilAutGamm1	14663452	35.7826	1	Lepidoptera
ilAutGamm1	13963362	35.901	2	Lepidoptera
ilAutGamm1	13795857	36.0104	3	Lepidoptera
ilAutGamm1	13713352	34.9619	4	Lepidoptera
ilAutGamm1	13413582	35.9443	5	Lepidoptera
ilAutGamm1	13211330	35.4366	6	Lepidoptera
ilAutGamm1	13107526	35.2211	7	Lepidoptera
ilAutGamm1	13026831	34.7811	8	Lepidoptera
ilAutGamm1	12892083	35.0309	9	Lepidoptera
ilAutGamm1	12783901	35.3017	10	Lepidoptera
ilAutGamm1	12761877	35.3775	11	Lepidoptera
ilAutGamm1	12182490	35.4421	12	Lepidoptera
ilAutGamm1	12167202	35.5516	13	Lepidoptera
ilAutGamm1	12030603	34.9178	14	Lepidoptera
ilAutGamm1	11787367	35.0456	15	Lepidoptera
ilAutGamm1	11784496	35.545	16	Lepidoptera
ilAutGamm1	11550995	35.3131	17	Lepidoptera
ilAutGamm1	11413864	35.5839	18	Lepidoptera
ilAutGamm1	10760372	36.1238	19	Lepidoptera
ilAutGamm1	10650656	35.1329	20	Lepidoptera
ilAutGamm1	10474861	35.7892	21	Lepidoptera
ilAutGamm1	9663279	35.0397	22	Lepidoptera
ilAutGamm1	9560853	35.9167	23	Lepidoptera
ilAutGamm1	9482759	34.8825	24	Lepidoptera
ilAutGamm1	8493720	35.4313	25	Lepidoptera
ilAutGamm1	8144716	34.7712	26	Lepidoptera
ilAutGamm1	7978480	38.0836	27	Lepidoptera
ilAutGamm1	6891251	36.1396	28	Lepidoptera
ilAutGamm1	6781033	36.7291	29	Lepidoptera
ilAutGamm1	5622548	37.4147	30	Lepidoptera
ilAutGamm1	3287056	37.7469	W	Lepidoptera
ilAutGamm1	19124284	35.931	Z	Lepidoptera
ilXesXant1	35502955	38.6984	1	Lepidoptera
ilXesXant1	34370828	38.5103	2	Lepidoptera
ilXesXant1	34348654	38.774	3	Lepidoptera
ilXesXant1	33934348	38.6721	4	Lepidoptera
ilXesXant1	32941938	38.281	5	Lepidoptera
ilXesXant1	32225496	38.5401	6	Lepidoptera
ilXesXant1	32149579	38.6407	7	Lepidoptera
ilXesXant1	32026937	38.8536	8	Lepidoptera
ilXesXant1	31690659	38.6963	9	Lepidoptera
ilXesXant1	31498888	38.903	10	Lepidoptera
ilXesXant1	31489764	38.7663	11	Lepidoptera
ilXesXant1	31352729	38.2951	12	Lepidoptera
ilXesXant1	31247186	38.9598	13	Lepidoptera
ilXesXant1	31046583	38.5867	14	Lepidoptera
ilXesXant1	30945610	38.4822	15	Lepidoptera
ilXesXant1	30882125	38.4847	16	Lepidoptera
ilXesXant1	30801917	38.7149	17	Lepidoptera
ilXesXant1	30663046	38.4162	18	Lepidoptera
ilXesXant1	30036985	38.668	19	Lepidoptera
ilXesXant1	29746777	38.6106	20	Lepidoptera
ilXesXant1	29666969	38.2579	21	Lepidoptera
ilXesXant1	29389947	38.7234	22	Lepidoptera
ilXesXant1	27721191	38.8284	23	Lepidoptera
ilXesXant1	27142919	38.5749	24	Lepidoptera
ilXesXant1	24912827	39.1447	25	Lepidoptera
ilXesXant1	23512362	39.0355	26	Lepidoptera
ilXesXant1	21649301	38.8888	27	Lepidoptera
ilXesXant1	21497469	38.6841	28	Lepidoptera
ilXesXant1	20047485	39.3519	29	Lepidoptera
ilXesXant1	19431706	40.0855	30	Lepidoptera
ilXesXant1	5675376	40.2568	W	Lepidoptera
ilXesXant1	42568189	38.1066	Z	Lepidoptera
ilBemIchn1	22154014	35.6212	1	Lepidoptera
ilBemIchn1	21736467	35.3131	2	Lepidoptera
ilBemIchn1	21441772	35.385	3	Lepidoptera
ilBemIchn1	21329619	35.6419	4	Lepidoptera
ilBemIchn1	21104472	35.6198	5	Lepidoptera
ilBemIchn1	20212351	35.3296	6	Lepidoptera
ilBemIchn1	20032190	35.2028	7	Lepidoptera
ilBemIchn1	19836373	35.1996	8	Lepidoptera
ilBemIchn1	19681846	35.3338	9	Lepidoptera
ilBemIchn1	19634823	35.7616	10	Lepidoptera
ilBemIchn1	18938855	35.3902	11	Lepidoptera
ilBemIchn1	18823830	35.5809	12	Lepidoptera
ilBemIchn1	18737636	35.7111	13	Lepidoptera
ilBemIchn1	18265324	35.6413	14	Lepidoptera
ilBemIchn1	18065337	35.4558	15	Lepidoptera
ilBemIchn1	17686735	35.5455	16	Lepidoptera
ilBemIchn1	17620827	36.2647	17	Lepidoptera
ilBemIchn1	16758979	35.7514	18	Lepidoptera
ilBemIchn1	15603170	35.87	19	Lepidoptera
ilBemIchn1	14807867	35.9736	20	Lepidoptera
ilBemIchn1	14706507	36.1881	21	Lepidoptera
ilBemIchn1	13172147	36.7828	22	Lepidoptera
ilBemIchn1	12685364	36.6103	23	Lepidoptera
ilBemIchn1	12550116	36.9564	24	Lepidoptera
ilBemIchn1	12162325	36.2362	25	Lepidoptera
ilBemIchn1	10481111	36.7233	26	Lepidoptera
ilBemIchn1	8917960	39.7477	27	Lepidoptera
ilBemIchn1	8766124	37.0676	28	Lepidoptera
ilBemIchn1	8605285	36.9319	29	Lepidoptera
ilBemIchn1	7594672	37.9015	30	Lepidoptera
ilBemIchn1	19088362	34.4049	Z	Lepidoptera
ilParStra1	19661069	35.9971	1	Lepidoptera
ilParStra1	19343352	36.037	2	Lepidoptera
ilParStra1	18909688	35.8224	3	Lepidoptera
ilParStra1	18874012	36.0379	4	Lepidoptera
ilParStra1	18865768	35.5975	5	Lepidoptera
ilParStra1	18602554	35.9898	6	Lepidoptera
ilParStra1	18290804	35.7566	7	Lepidoptera
ilParStra1	17993958	35.9006	8	Lepidoptera
ilParStra1	17447931	35.7959	9	Lepidoptera
ilParStra1	17209992	36.1003	10	Lepidoptera
ilParStra1	17136313	35.7616	11	Lepidoptera
ilParStra1	17072597	36.0513	12	Lepidoptera
ilParStra1	17049130	35.8837	13	Lepidoptera
ilParStra1	16488179	36.2113	14	Lepidoptera
ilParStra1	16133259	36.0089	15	Lepidoptera
ilParStra1	15984593	36.0716	16	Lepidoptera
ilParStra1	15837287	36.3252	17	Lepidoptera
ilParStra1	15743251	36.349	18	Lepidoptera
ilParStra1	15522113	37.6384	19	Lepidoptera
ilParStra1	15103789	36.4479	20	Lepidoptera
ilParStra1	14702037	36.0171	21	Lepidoptera
ilParStra1	13867871	36.5693	22	Lepidoptera
ilParStra1	13083694	36.5256	23	Lepidoptera
ilParStra1	13066774	36.4872	24	Lepidoptera
ilParStra1	12933045	36.7444	25	Lepidoptera
ilParStra1	11365679	36.4836	26	Lepidoptera
ilParStra1	11234221	36.6842	27	Lepidoptera
ilParStra1	9578654	37.9381	28	Lepidoptera
ilParStra1	8895920	36.9341	29	Lepidoptera
ilParStra1	22161367	35.568	Z	Lepidoptera
ilOchSylv3	16205489	36.3749	1	Lepidoptera
ilOchSylv3	16110822	36.7494	2	Lepidoptera
ilOchSylv3	15217703	36.7539	3	Lepidoptera
ilOchSylv3	14960980	36.7223	4	Lepidoptera
ilOchSylv3	14899034	35.9674	5	Lepidoptera
ilOchSylv3	14695477	37.6597	6	Lepidoptera
ilOchSylv3	14590838	36.2504	7	Lepidoptera
ilOchSylv3	14057170	36.1653	8	Lepidoptera
ilOchSylv3	13884378	36.6137	9	Lepidoptera
ilOchSylv3	13812570	36.0135	10	Lepidoptera
ilOchSylv3	13557832	36.5688	11	Lepidoptera
ilOchSylv3	13362439	36.1174	12	Lepidoptera
ilOchSylv3	13360401	36.8785	13	Lepidoptera
ilOchSylv3	13083555	36.5298	14	Lepidoptera
ilOchSylv3	12826862	36.4	15	Lepidoptera
ilOchSylv3	12618286	36.8791	16	Lepidoptera
ilOchSylv3	12247923	36.7211	17	Lepidoptera
ilOchSylv3	11821175	36.857	18	Lepidoptera
ilOchSylv3	11776845	36.8753	19	Lepidoptera
ilOchSylv3	11709054	37.3403	20	Lepidoptera
ilOchSylv3	10923873	36.8255	21	Lepidoptera
ilOchSylv3	10276481	36.9907	22	Lepidoptera
ilOchSylv3	8823655	37.438	23	Lepidoptera
ilOchSylv3	8588389	37.0721	24	Lepidoptera
ilOchSylv3	8580840	37.406	25	Lepidoptera
ilOchSylv3	8426487	37.9647	26	Lepidoptera
ilOchSylv3	6834972	38.9118	27	Lepidoptera
ilOchSylv3	6021517	38.3548	28	Lepidoptera
ilOchSylv3	18273351	38.4959	W	Lepidoptera
ilOchSylv3	18035290	36.1231	Z	Lepidoptera
ilLycPhla1	26507414	35.3807	1	Lepidoptera
ilLycPhla1	23175137	35.6436	2	Lepidoptera
ilLycPhla1	23027311	35.3541	3	Lepidoptera
ilLycPhla1	21478936	35.2478	4	Lepidoptera
ilLycPhla1	21464198	35.2064	5	Lepidoptera
ilLycPhla1	19663286	35.8052	6	Lepidoptera
ilLycPhla1	19030947	36.0349	7	Lepidoptera
ilLycPhla1	19027537	35.4904	8	Lepidoptera
ilLycPhla1	18312151	35.7765	9	Lepidoptera
ilLycPhla1	18080197	35.4096	10	Lepidoptera
ilLycPhla1	18072480	35.4468	11	Lepidoptera
ilLycPhla1	16777694	36.0326	12	Lepidoptera
ilLycPhla1	16082000	35.7022	13	Lepidoptera
ilLycPhla1	15897225	36.0635	14	Lepidoptera
ilLycPhla1	15869936	36.0426	15	Lepidoptera
ilLycPhla1	15570670	35.9543	16	Lepidoptera
ilLycPhla1	15141893	36.0579	17	Lepidoptera
ilLycPhla1	14886526	36.3357	18	Lepidoptera
ilLycPhla1	14383905	36.7901	19	Lepidoptera
ilLycPhla1	13920109	36.4405	20	Lepidoptera
ilLycPhla1	13276380	36.5012	21	Lepidoptera
ilLycPhla1	10479323	37.1978	22	Lepidoptera
ilLycPhla1	9805240	37.4524	23	Lepidoptera
ilLycPhla1	20537792	34.5572	Z	Lepidoptera
ilAntCard3	17367467	34.349	1	Lepidoptera
ilAntCard3	14433021	34.1013	2	Lepidoptera
ilAntCard3	14375608	34.3535	3	Lepidoptera
ilAntCard3	13910641	34.2462	4	Lepidoptera
ilAntCard3	13890356	34.1726	5	Lepidoptera
ilAntCard3	13699786	33.8589	6	Lepidoptera
ilAntCard3	13475133	33.8724	7	Lepidoptera
ilAntCard3	13274196	34.0833	8	Lepidoptera
ilAntCard3	12760991	33.9995	9	Lepidoptera
ilAntCard3	12719581	34.2207	10	Lepidoptera
ilAntCard3	12697406	33.8006	11	Lepidoptera
ilAntCard3	12507586	33.9176	12	Lepidoptera
ilAntCard3	12348000	34.1406	13	Lepidoptera
ilAntCard3	12168265	34.1378	14	Lepidoptera
ilAntCard3	11878973	34.2382	15	Lepidoptera
ilAntCard3	11841443	34.2848	16	Lepidoptera
ilAntCard3	11782930	34.4096	17	Lepidoptera
ilAntCard3	11579173	34.8876	18	Lepidoptera
ilAntCard3	10657640	34.281	19	Lepidoptera
ilAntCard3	10341171	34.8262	20	Lepidoptera
ilAntCard3	10069377	34.8066	21	Lepidoptera
ilAntCard3	9081691	35.0933	22	Lepidoptera
ilAntCard3	8971329	35.0963	23	Lepidoptera
ilAntCard3	8766567	34.8132	24	Lepidoptera
ilAntCard3	8733365	34.8688	25	Lepidoptera
ilAntCard3	8384805	36.9391	26	Lepidoptera
ilAntCard3	7807994	34.5419	27	Lepidoptera
ilAntCard3	7019132	35.9913	28	Lepidoptera
ilAntCard3	6819085	34.9687	29	Lepidoptera
ilAntCard3	3638958	37.404	W	Lepidoptera
ilAntCard3	16447102	34.1162	Z	Lepidoptera
ilBlaAdus2	20131596	39.5671	1	Lepidoptera
ilBlaAdus2	23042226	39.4949	2	Lepidoptera
ilBlaAdus2	21406676	39.9386	3	Lepidoptera
ilBlaAdus2	21401191	39.2513	4	Lepidoptera
ilBlaAdus2	21337800	39.4041	5	Lepidoptera
ilBlaAdus2	21302009	39.8866	6	Lepidoptera
ilBlaAdus2	21044165	39.5259	7	Lepidoptera
ilBlaAdus2	20996786	39.56	8	Lepidoptera
ilBlaAdus2	20350496	39.591	9	Lepidoptera
ilBlaAdus2	20300806	39.6942	10	Lepidoptera
ilBlaAdus2	19457577	39.6672	11	Lepidoptera
ilBlaAdus2	19379192	39.3473	12	Lepidoptera
ilBlaAdus2	18686428	40.0201	13	Lepidoptera
ilBlaAdus2	18287509	39.6351	14	Lepidoptera
ilBlaAdus2	18016841	39.6873	15	Lepidoptera
ilBlaAdus2	17489016	39.5056	16	Lepidoptera
ilBlaAdus2	17240833	39.7742	17	Lepidoptera
ilBlaAdus2	17141785	39.8906	18	Lepidoptera
ilBlaAdus2	17111565	40.0191	19	Lepidoptera
ilBlaAdus2	16751915	39.8747	20	Lepidoptera
ilBlaAdus2	16565728	40.0323	21	Lepidoptera
ilBlaAdus2	16344412	40.143	22	Lepidoptera
ilBlaAdus2	14533283	39.5558	23	Lepidoptera
ilBlaAdus2	14502277	39.6613	24	Lepidoptera
ilBlaAdus2	14377855	39.7094	25	Lepidoptera
ilBlaAdus2	13890508	40.258	26	Lepidoptera
ilBlaAdus2	11365535	40.9094	27	Lepidoptera
ilBlaAdus2	10745536	40.3897	28	Lepidoptera
ilBlaAdus2	9134449	40.602	29	Lepidoptera
ilBlaAdus2	33699264	39.5042	Z	Lepidoptera
ilLaoPopu1	29548384	37.8472	1	Lepidoptera
ilLaoPopu1	26138537	37.6723	2	Lepidoptera
ilLaoPopu1	24612663	37.6052	3	Lepidoptera
ilLaoPopu1	23325374	37.6756	4	Lepidoptera
ilLaoPopu1	23181524	37.6994	5	Lepidoptera
ilLaoPopu1	22568932	37.7054	6	Lepidoptera
ilLaoPopu1	22068583	37.605	7	Lepidoptera
ilLaoPopu1	21625164	37.7138	8	Lepidoptera
ilLaoPopu1	21581437	37.823	9	Lepidoptera
ilLaoPopu1	21426275	37.8156	10	Lepidoptera
ilLaoPopu1	21366582	37.8042	11	Lepidoptera
ilLaoPopu1	21125926	37.703	12	Lepidoptera
ilLaoPopu1	20403216	37.5121	13	Lepidoptera
ilLaoPopu1	20008986	37.8156	14	Lepidoptera
ilLaoPopu1	19672860	37.7622	15	Lepidoptera
ilLaoPopu1	19033455	37.9124	16	Lepidoptera
ilLaoPopu1	18922890	38.0647	17	Lepidoptera
ilLaoPopu1	18591482	38.1277	18	Lepidoptera
ilLaoPopu1	18415346	38.057	19	Lepidoptera
ilLaoPopu1	18174635	38.3787	20	Lepidoptera
ilLaoPopu1	17785902	38.2891	21	Lepidoptera
ilLaoPopu1	16544612	37.9192	22	Lepidoptera
ilLaoPopu1	15014564	39.206	23	Lepidoptera
ilLaoPopu1	14828359	38.7215	24	Lepidoptera
ilLaoPopu1	13538803	38.4458	25	Lepidoptera
ilLaoPopu1	12627004	39.035	26	Lepidoptera
ilLaoPopu1	10590358	39.6631	27	Lepidoptera
ilLaoPopu1	19391197	40.9659	W	Lepidoptera
ilLaoPopu1	24184896	36.8192	Z	Lepidoptera
ilPyrMalv3	33217309	36.546	1	Lepidoptera
ilPyrMalv3	30606672	36.946	2	Lepidoptera
ilPyrMalv3	30482882	36.7582	3	Lepidoptera
ilPyrMalv3	30176445	36.6159	4	Lepidoptera
ilPyrMalv3	30058906	36.5065	5	Lepidoptera
ilPyrMalv3	29972121	36.762	6	Lepidoptera
ilPyrMalv3	29605389	36.6846	7	Lepidoptera
ilPyrMalv3	29231887	36.723	8	Lepidoptera
ilPyrMalv3	28525236	36.8435	9	Lepidoptera
ilPyrMalv3	27643579	36.582	10	Lepidoptera
ilPyrMalv3	27016195	36.7038	11	Lepidoptera
ilPyrMalv3	26976370	36.9215	12	Lepidoptera
ilPyrMalv3	25951495	36.8598	13	Lepidoptera
ilPyrMalv3	25585179	36.9069	14	Lepidoptera
ilPyrMalv3	25292095	36.8931	15	Lepidoptera
ilPyrMalv3	24252642	37.0589	16	Lepidoptera
ilPyrMalv3	24170034	37.4513	17	Lepidoptera
ilPyrMalv3	23612142	37.1567	18	Lepidoptera
ilPyrMalv3	22982715	37.0995	19	Lepidoptera
ilPyrMalv3	21925378	37.159	20	Lepidoptera
ilPyrMalv3	19363551	37.9907	21	Lepidoptera
ilPyrMalv3	19166661	37.4858	22	Lepidoptera
ilPyrMalv3	17495846	37.3286	23	Lepidoptera
ilPyrMalv3	16663010	37.4918	24	Lepidoptera
ilPyrMalv3	15311358	37.4992	25	Lepidoptera
ilPyrMalv3	14095400	37.9526	26	Lepidoptera
ilPyrMalv3	10668280	39.6264	27	Lepidoptera
ilPyrMalv3	10820255	38.3165	28	Lepidoptera
ilPyrMalv3	10537191	38.4256	29	Lepidoptera
ilPyrMalv3	10414954	38.3987	30	Lepidoptera
ilPyrMalv3	32469249	36.3668	Z	Lepidoptera
ilNotDrom1	14515539	38.7014	1	Lepidoptera
ilNotDrom1	14154746	38.4007	2	Lepidoptera
ilNotDrom1	14004924	38.1845	3	Lepidoptera
ilNotDrom1	13871384	38.5655	4	Lepidoptera
ilNotDrom1	13539611	37.6416	5	Lepidoptera
ilNotDrom1	13027629	38.3658	6	Lepidoptera
ilNotDrom1	12718468	38.3552	7	Lepidoptera
ilNotDrom1	12458026	37.6858	8	Lepidoptera
ilNotDrom1	12329638	38.3166	9	Lepidoptera
ilNotDrom1	12208192	37.5992	10	Lepidoptera
ilNotDrom1	12130512	38.4105	11	Lepidoptera
ilNotDrom1	12059830	37.685	12	Lepidoptera
ilNotDrom1	11989544	38.1671	13	Lepidoptera
ilNotDrom1	11699441	38.6529	14	Lepidoptera
ilNotDrom1	11321169	38.0771	15	Lepidoptera
ilNotDrom1	11281688	38.6966	16	Lepidoptera
ilNotDrom1	11133543	38.2434	17	Lepidoptera
ilNotDrom1	10910297	39.0137	18	Lepidoptera
ilNotDrom1	10714968	38.7499	19	Lepidoptera
ilNotDrom1	10336479	39.1278	20	Lepidoptera
ilNotDrom1	10303486	38.1575	21	Lepidoptera
ilNotDrom1	9213859	38.6151	22	Lepidoptera
ilNotDrom1	8993363	38.9453	23	Lepidoptera
ilNotDrom1	8740623	39.294	24	Lepidoptera
ilNotDrom1	8285677	38.7748	25	Lepidoptera
ilNotDrom1	8218830	39.0529	26	Lepidoptera
ilNotDrom1	6596137	39.4262	27	Lepidoptera
ilNotDrom1	6378180	40.3759	28	Lepidoptera
ilNotDrom1	6250348	41.3826	29	Lepidoptera
ilNotDrom1	6078522	40.3098	30	Lepidoptera
ilNotDrom1	14291946	38.1959	Z	Lepidoptera
ilBlaLact1	26647419	39.0813	1	Lepidoptera
ilBlaLact1	24432496	39.4973	2	Lepidoptera
ilBlaLact1	23270206	39.3539	3	Lepidoptera
ilBlaLact1	23190880	39.8302	4	Lepidoptera
ilBlaLact1	22017235	39.3894	5	Lepidoptera
ilBlaLact1	21922014	39.6156	6	Lepidoptera
ilBlaLact1	21880696	39.8276	7	Lepidoptera
ilBlaLact1	21754906	39.1413	8	Lepidoptera
ilBlaLact1	21093454	39.5899	9	Lepidoptera
ilBlaLact1	20736252	39.6746	10	Lepidoptera
ilBlaLact1	20671567	39.5833	11	Lepidoptera
ilBlaLact1	20548006	39.4992	12	Lepidoptera
ilBlaLact1	19481130	40.014	13	Lepidoptera
ilBlaLact1	18704961	39.6774	14	Lepidoptera
ilBlaLact1	18669142	39.5092	15	Lepidoptera
ilBlaLact1	18520852	39.6549	16	Lepidoptera
ilBlaLact1	18358161	39.9761	17	Lepidoptera
ilBlaLact1	18142823	39.8026	18	Lepidoptera
ilBlaLact1	17567131	39.8899	19	Lepidoptera
ilBlaLact1	17494647	40.0905	20	Lepidoptera
ilBlaLact1	15851822	39.634	21	Lepidoptera
ilBlaLact1	15584837	39.702	22	Lepidoptera
ilBlaLact1	15502372	39.7523	23	Lepidoptera
ilBlaLact1	15230425	40.1489	24	Lepidoptera
ilBlaLact1	14576097	39.7393	25	Lepidoptera
ilBlaLact1	14433781	40.1001	26	Lepidoptera
ilBlaLact1	12625560	41.2184	27	Lepidoptera
ilBlaLact1	11310227	40.3975	28	Lepidoptera
ilBlaLact1	10898916	40.3977	29	Lepidoptera
ilBlaLact1	35431177	39.5773	Z	Lepidoptera
ilPluXylo3	6019732	38.3311	2	Lepidoptera
ilPluXylo3	10808545	38.248	3	Lepidoptera
ilPluXylo3	12543683	39.1154	4	Lepidoptera
ilPluXylo3	13320900	38.5949	5	Lepidoptera
ilPluXylo3	12230658	37.9742	6	Lepidoptera
ilPluXylo3	10125468	37.8235	7	Lepidoptera
ilPluXylo3	11120585	38.5713	8	Lepidoptera
ilPluXylo3	12341994	37.9602	9	Lepidoptera
ilPluXylo3	12284083	38.9289	10	Lepidoptera
ilPluXylo3	5531438	39.0751	11	Lepidoptera
ilPluXylo3	11898994	38.2426	12	Lepidoptera
ilPluXylo3	11823970	38.3125	13	Lepidoptera
ilPluXylo3	11003345	38.1236	14	Lepidoptera
ilPluXylo3	12292683	39.0081	15	Lepidoptera
ilPluXylo3	9353944	38.7774	16	Lepidoptera
ilPluXylo3	11824421	38.3732	17	Lepidoptera
ilPluXylo3	11050649	37.9774	18	Lepidoptera
ilPluXylo3	10601444	38.2781	19	Lepidoptera
ilPluXylo3	9166468	38.5676	20	Lepidoptera
ilPluXylo3	10961940	38.0871	21	Lepidoptera
ilPluXylo3	12604594	37.84	22	Lepidoptera
ilPluXylo3	11654879	37.7861	23	Lepidoptera
ilPluXylo3	5754815	39.4242	24	Lepidoptera
ilPluXylo3	9983008	38.8562	25	Lepidoptera
ilPluXylo3	8635333	37.8311	26	Lepidoptera
ilPluXylo3	9082186	38.265	27	Lepidoptera
ilPluXylo3	9102773	37.767	28	Lepidoptera
ilPluXylo3	11339310	38.2821	29	Lepidoptera
ilPluXylo3	5994776	38.3873	30	Lepidoptera
ilPluXylo3	6621544	37.8347	31	Lepidoptera
ilPluXylo3	16174618	38.0159	Z	Lepidoptera
ilTheBrit1	28669802	37.4139	1	Lepidoptera
ilTheBrit1	27175167	37.7156	2	Lepidoptera
ilTheBrit1	26941626	37.5681	3	Lepidoptera
ilTheBrit1	26284077	37.9956	4	Lepidoptera
ilTheBrit1	25697187	37.9164	5	Lepidoptera
ilTheBrit1	24574398	37.8827	6	Lepidoptera
ilTheBrit1	23306423	37.579	7	Lepidoptera
ilTheBrit1	22904759	38.1608	8	Lepidoptera
ilTheBrit1	21505673	37.8439	9	Lepidoptera
ilTheBrit1	20345152	37.8588	10	Lepidoptera
ilTheBrit1	16108124	37.9053	11	Lepidoptera
ilTheBrit1	16030951	37.9749	12	Lepidoptera
ilTheBrit1	15857072	37.966	13	Lepidoptera
ilTheBrit1	15657136	37.8608	14	Lepidoptera
ilTheBrit1	14258099	37.3539	15	Lepidoptera
ilTheBrit1	13866577	37.552	16	Lepidoptera
ilTheBrit1	13048333	37.6892	17	Lepidoptera
ilTheBrit1	7478936	38.404	18	Lepidoptera
ilTheBrit1	19734313	37.834	Z	Lepidoptera
ilHecDyso1	26165217	38.2743	1	Lepidoptera
ilHecDyso1	23963529	38.274	2	Lepidoptera
ilHecDyso1	23810319	37.8701	3	Lepidoptera
ilHecDyso1	23579435	38.2521	4	Lepidoptera
ilHecDyso1	23506926	37.8933	5	Lepidoptera
ilHecDyso1	23293987	38.436	6	Lepidoptera
ilHecDyso1	22980418	38.0917	7	Lepidoptera
ilHecDyso1	22888785	38.1139	8	Lepidoptera
ilHecDyso1	22532548	38.2522	9	Lepidoptera
ilHecDyso1	22246762	38.3118	10	Lepidoptera
ilHecDyso1	22081960	37.9368	11	Lepidoptera
ilHecDyso1	21999099	38.0427	12	Lepidoptera
ilHecDyso1	21896367	38.3203	13	Lepidoptera
ilHecDyso1	21027985	38.2383	14	Lepidoptera
ilHecDyso1	20956102	37.9544	15	Lepidoptera
ilHecDyso1	20945961	38.068	16	Lepidoptera
ilHecDyso1	20212904	38.3096	17	Lepidoptera
ilHecDyso1	20070805	38.192	18	Lepidoptera
ilHecDyso1	19760100	38.4269	19	Lepidoptera
ilHecDyso1	18702055	38.5589	20	Lepidoptera
ilHecDyso1	18597561	38.4314	21	Lepidoptera
ilHecDyso1	18300000	37.8508	22	Lepidoptera
ilHecDyso1	18185122	38.1314	23	Lepidoptera
ilHecDyso1	16967127	38.4012	24	Lepidoptera
ilHecDyso1	15320587	38.2669	25	Lepidoptera
ilHecDyso1	14752506	38.6584	26	Lepidoptera
ilHecDyso1	12111607	38.9018	27	Lepidoptera
ilHecDyso1	11609116	38.8646	28	Lepidoptera
ilHecDyso1	11449100	40.4909	29	Lepidoptera
ilHecDyso1	10607383	39.3167	30	Lepidoptera
ilHecDyso1	19601941	42.6123	W	Lepidoptera
ilHecDyso1	30380561	37.8716	Z	Lepidoptera
ilCydSple1	36108118	37.6068	1	Lepidoptera
ilCydSple1	31490872	37.6039	2	Lepidoptera
ilCydSple1	28508080	38.1561	3	Lepidoptera
ilCydSple1	25629753	37.862	4	Lepidoptera
ilCydSple1	25305885	37.9501	5	Lepidoptera
ilCydSple1	24834953	38.1924	6	Lepidoptera
ilCydSple1	23524037	37.6374	7	Lepidoptera
ilCydSple1	23317901	37.9754	8	Lepidoptera
ilCydSple1	22981268	37.7533	9	Lepidoptera
ilCydSple1	22557665	37.7037	10	Lepidoptera
ilCydSple1	22055301	38.2895	11	Lepidoptera
ilCydSple1	21274828	37.8559	12	Lepidoptera
ilCydSple1	21087900	37.9152	13	Lepidoptera
ilCydSple1	19832212	37.8251	14	Lepidoptera
ilCydSple1	19691877	37.9492	15	Lepidoptera
ilCydSple1	19547813	38.2435	16	Lepidoptera
ilCydSple1	19197471	37.9666	17	Lepidoptera
ilCydSple1	18985988	38.468	18	Lepidoptera
ilCydSple1	17389724	38.3884	19	Lepidoptera
ilCydSple1	16596891	38.8365	20	Lepidoptera
ilCydSple1	15656045	38.0902	21	Lepidoptera
ilCydSple1	13997743	38.2771	22	Lepidoptera
ilCydSple1	13595625	38.1009	23	Lepidoptera
ilCydSple1	11769289	39.5715	24	Lepidoptera
ilCydSple1	11648489	38.808	25	Lepidoptera
ilCydSple1	11632898	39.8288	26	Lepidoptera
ilCydSple1	9886310	38.9021	27	Lepidoptera
ilCydSple1	49817474	37.8001	Z	Lepidoptera
ilPapMach1	10690532	34.8758	1	Lepidoptera
ilPapMach1	10548554	34.3151	2	Lepidoptera
ilPapMach1	10408510	34.473	3	Lepidoptera
ilPapMach1	10365741	34.8378	4	Lepidoptera
ilPapMach1	10030902	34.0572	5	Lepidoptera
ilPapMach1	9717185	33.9248	6	Lepidoptera
ilPapMach1	9346884	34.2848	7	Lepidoptera
ilPapMach1	9155578	33.9496	8	Lepidoptera
ilPapMach1	8910267	33.977	9	Lepidoptera
ilPapMach1	8867946	33.9513	10	Lepidoptera
ilPapMach1	8777606	34.16	11	Lepidoptera
ilPapMach1	8641220	34.4233	12	Lepidoptera
ilPapMach1	8357469	34.2491	13	Lepidoptera
ilPapMach1	8231573	34.0631	14	Lepidoptera
ilPapMach1	8215472	34.2319	15	Lepidoptera
ilPapMach1	8156315	34.5541	16	Lepidoptera
ilPapMach1	7813505	35.1907	17	Lepidoptera
ilPapMach1	7379820	34.1646	18	Lepidoptera
ilPapMach1	7248972	33.9111	19	Lepidoptera
ilPapMach1	7248564	34.3541	20	Lepidoptera
ilPapMach1	6955811	34.5808	21	Lepidoptera
ilPapMach1	6712429	34.1324	22	Lepidoptera
ilPapMach1	6107402	34.7934	23	Lepidoptera
ilPapMach1	6094511	34.0885	24	Lepidoptera
ilPapMach1	6070407	34.02	25	Lepidoptera
ilPapMach1	6017044	34.9106	26	Lepidoptera
ilPapMach1	5281999	33.8922	27	Lepidoptera
ilPapMach1	4614559	35.6656	28	Lepidoptera
ilPapMach1	4389952	36.4246	29	Lepidoptera
ilPapMach1	10454002	38.5401	W	Lepidoptera
ilPapMach1	11236252	33.4126	Z	Lepidoptera
iHemFuc1	24291966	36.8891	1	Lepidoptera
iHemFuc1	18684584	36.8004	2	Lepidoptera
iHemFuc1	18649190	37.0304	3	Lepidoptera
iHemFuc1	18480616	37.0364	4	Lepidoptera
iHemFuc1	18017826	37.0429	5	Lepidoptera
iHemFuc1	17323493	36.6823	6	Lepidoptera
iHemFuc1	17161339	36.7894	7	Lepidoptera
iHemFuc1	17107975	36.5724	8	Lepidoptera
iHemFuc1	16927926	36.8796	9	Lepidoptera
iHemFuc1	17376605	36.6365	10	Lepidoptera
iHemFuc1	16553285	36.6474	11	Lepidoptera
iHemFuc1	16257648	36.5487	12	Lepidoptera
iHemFuc1	16202814	36.7475	13	Lepidoptera
iHemFuc1	15875061	36.8941	14	Lepidoptera
iHemFuc1	15515628	36.9308	15	Lepidoptera
iHemFuc1	15127171	37.0972	16	Lepidoptera
iHemFuc1	15174581	36.9304	17	Lepidoptera
iHemFuc1	14539480	37.0636	18	Lepidoptera
iHemFuc1	14299030	37.3652	19	Lepidoptera
iHemFuc1	13836239	37.4741	20	Lepidoptera
iHemFuc1	13022490	37.3355	21	Lepidoptera
iHemFuc1	12875950	36.9965	22	Lepidoptera
iHemFuc1	11526795	38.063	23	Lepidoptera
iHemFuc1	11412230	38.0011	24	Lepidoptera
iHemFuc1	10624048	37.7396	25	Lepidoptera
iHemFuc1	9297246	38.0631	26	Lepidoptera
iHemFuc1	6851315	39.0327	27	Lepidoptera
iHemFuc1	5878326	39.3355	28	Lepidoptera
iHemFuc1	4266942	39.3676	W	Lepidoptera
iHemFuc1	25571237	36.6477	Z	Lepidoptera
ilCloCurt1	23049823	38.6523	1	Lepidoptera
ilCloCurt1	21744772	38.6381	2	Lepidoptera
ilCloCurt1	21152137	38.8047	3	Lepidoptera
ilCloCurt1	21145763	38.794	4	Lepidoptera
ilCloCurt1	20478063	38.5083	5	Lepidoptera
ilCloCurt1	20245496	38.8638	6	Lepidoptera
ilCloCurt1	19475727	38.7939	7	Lepidoptera
ilCloCurt1	19367173	38.7032	8	Lepidoptera
ilCloCurt1	19223849	38.5975	9	Lepidoptera
ilCloCurt1	19031093	38.6132	10	Lepidoptera
ilCloCurt1	18480563	38.993	11	Lepidoptera
ilCloCurt1	18278162	39.19	12	Lepidoptera
ilCloCurt1	18217008	38.9869	13	Lepidoptera
ilCloCurt1	17868471	39.0716	14	Lepidoptera
ilCloCurt1	17175963	39.0152	15	Lepidoptera
ilCloCurt1	17153704	39.1844	16	Lepidoptera
ilCloCurt1	16911058	40.1497	17	Lepidoptera
ilCloCurt1	16478070	39.1298	18	Lepidoptera
ilCloCurt1	16211361	39.3797	19	Lepidoptera
ilCloCurt1	15929108	39.8568	20	Lepidoptera
ilCloCurt1	15071178	41.6001	21	Lepidoptera
ilCloCurt1	14690355	39.3636	22	Lepidoptera
ilCloCurt1	13019614	40.3822	23	Lepidoptera
ilCloCurt1	12081431	40.1033	24	Lepidoptera
ilCloCurt1	11407441	40.257	25	Lepidoptera
ilCloCurt1	11382847	40.2622	26	Lepidoptera
ilCloCurt1	10740308	40.4247	27	Lepidoptera
ilCloCurt1	8407664	41.3008	28	Lepidoptera
ilCloCurt1	10843506	40.6098	W	Lepidoptera
ilCloCurt1	27404194	38.5681	Z	Lepidoptera
ilPhaBuce1	43488875	39.1938	1	Lepidoptera
ilPhaBuce1	40873640	39.1286	2	Lepidoptera
ilPhaBuce1	39814824	38.9032	3	Lepidoptera
ilPhaBuce1	39665024	39.003	4	Lepidoptera
ilPhaBuce1	39312953	38.6888	5	Lepidoptera
ilPhaBuce1	38132125	39.0547	6	Lepidoptera
ilPhaBuce1	37742986	38.8746	7	Lepidoptera
ilPhaBuce1	37022708	39.1545	8	Lepidoptera
ilPhaBuce1	34846570	39.0839	9	Lepidoptera
ilPhaBuce1	34538585	39.2507	10	Lepidoptera
ilPhaBuce1	34116407	38.8911	11	Lepidoptera
ilPhaBuce1	33305446	39.1008	12	Lepidoptera
ilPhaBuce1	33064216	38.9831	13	Lepidoptera
ilPhaBuce1	31289452	39.1446	14	Lepidoptera
ilPhaBuce1	29291170	39.275	15	Lepidoptera
ilPhaBuce1	27786440	39.2416	16	Lepidoptera
ilPhaBuce1	27265941	39.4034	17	Lepidoptera
ilPhaBuce1	27247324	39.3921	18	Lepidoptera
ilPhaBuce1	26988356	39.5027	19	Lepidoptera
ilPhaBuce1	26052215	39.8328	20	Lepidoptera
ilPhaBuce1	22165329	39.6269	21	Lepidoptera
ilPhaBuce1	20781997	40.0479	22	Lepidoptera
ilPhaBuce1	20082048	39.5168	23	Lepidoptera
ilPhaBuce1	19012326	39.9538	24	Lepidoptera
ilPhaBuce1	18324721	40.0734	25	Lepidoptera
ilPhaBuce1	14813547	41.3418	26	Lepidoptera
ilPhaBuce1	14563706	40.5276	27	Lepidoptera
ilPhaBuce1	12962231	40.9513	28	Lepidoptera
ilPhaBuce1	12861920	41.226	29	Lepidoptera
ilPhaBuce1	7371505	40.6518	W	Lepidoptera
ilPhaBuce1	59027677	38.4161	Z	Lepidoptera
ilEspSulp1	19559719	38.0066	1	Lepidoptera
ilEspSulp1	19452197	38.0991	2	Lepidoptera
ilEspSulp1	19049665	38.0656	3	Lepidoptera
ilEspSulp1	18821443	37.7204	4	Lepidoptera
ilEspSulp1	18370405	37.6021	5	Lepidoptera
ilEspSulp1	18318964	38.0675	6	Lepidoptera
ilEspSulp1	18221643	37.4629	7	Lepidoptera
ilEspSulp1	17124016	37.606	8	Lepidoptera
ilEspSulp1	17073545	37.3341	9	Lepidoptera
ilEspSulp1	16722533	38.0178	10	Lepidoptera
ilEspSulp1	16379052	37.8688	11	Lepidoptera
ilEspSulp1	16376554	38.07	12	Lepidoptera
ilEspSulp1	16064507	38.1739	13	Lepidoptera
ilEspSulp1	15914604	37.6946	14	Lepidoptera
ilEspSulp1	15767163	38.0853	15	Lepidoptera
ilEspSulp1	15438083	37.9963	16	Lepidoptera
ilEspSulp1	14966932	38.44	17	Lepidoptera
ilEspSulp1	14796620	38.1602	18	Lepidoptera
ilEspSulp1	14784816	38.2206	19	Lepidoptera
ilEspSulp1	13826821	38.3426	20	Lepidoptera
ilEspSulp1	12344128	38.7355	21	Lepidoptera
ilEspSulp1	11743333	38.1438	22	Lepidoptera
ilEspSulp1	11485091	38.3034	23	Lepidoptera
ilEspSulp1	10956773	38.6577	24	Lepidoptera
ilEspSulp1	9706920	38.7575	25	Lepidoptera
ilEspSulp1	8553935	39.3369	26	Lepidoptera
ilEspSulp1	8550260	40.6001	27	Lepidoptera
ilEspSulp1	8516484	39.6968	28	Lepidoptera
ilEspSulp1	7806521	39.4905	29	Lepidoptera
ilEspSulp1	26432394	37.5996	Z	Lepidoptera
ilPleArgu1	25784602	36.6786	1	Lepidoptera
ilPleArgu1	25107503	36.918	2	Lepidoptera
ilPleArgu1	20335251	36.718	3	Lepidoptera
ilPleArgu1	20012457	36.5068	4	Lepidoptera
ilPleArgu1	19930218	36.6655	5	Lepidoptera
ilPleArgu1	19241942	36.2994	6	Lepidoptera
ilPleArgu1	18461553	36.7681	7	Lepidoptera
ilPleArgu1	17023672	36.6662	8	Lepidoptera
ilPleArgu1	16721534	36.6551	9	Lepidoptera
ilPleArgu1	16421277	36.6385	10	Lepidoptera
ilPleArgu1	16339586	36.1323	11	Lepidoptera
ilPleArgu1	16159615	36.8572	12	Lepidoptera
ilPleArgu1	14485148	36.5192	13	Lepidoptera
ilPleArgu1	14384835	36.5948	14	Lepidoptera
ilPleArgu1	14279006	36.0583	15	Lepidoptera
ilPleArgu1	13863626	36.734	16	Lepidoptera
ilPleArgu1	13557432	36.4464	17	Lepidoptera
ilPleArgu1	13498030	36.4197	18	Lepidoptera
ilPleArgu1	13381465	36.5471	19	Lepidoptera
ilPleArgu1	13020349	36.8966	20	Lepidoptera
ilPleArgu1	9722968	37.0417	21	Lepidoptera
ilPleArgu1	8680241	37.3997	22	Lepidoptera
ilPleArgu1	18842601	36.0101	Z	Lepidoptera
ilZeuPyri1	29234349	34.8085	1	Lepidoptera
ilZeuPyri1	29073510	34.8255	2	Lepidoptera
ilZeuPyri1	28979651	34.8313	3	Lepidoptera
ilZeuPyri1	28481047	34.9031	4	Lepidoptera
ilZeuPyri1	27747128	34.6895	5	Lepidoptera
ilZeuPyri1	26513354	34.5096	6	Lepidoptera
ilZeuPyri1	26244251	34.5785	7	Lepidoptera
ilZeuPyri1	26068452	34.6978	8	Lepidoptera
ilZeuPyri1	26031661	34.724	9	Lepidoptera
ilZeuPyri1	25532628	34.7835	10	Lepidoptera
ilZeuPyri1	24979922	34.66	11	Lepidoptera
ilZeuPyri1	24575201	34.649	12	Lepidoptera
ilZeuPyri1	24208582	34.59	13	Lepidoptera
ilZeuPyri1	23916840	34.9471	14	Lepidoptera
ilZeuPyri1	23504384	34.7145	15	Lepidoptera
ilZeuPyri1	23452699	34.6851	16	Lepidoptera
ilZeuPyri1	22850585	34.8551	17	Lepidoptera
ilZeuPyri1	22311758	35.1092	18	Lepidoptera
ilZeuPyri1	22132275	35.113	19	Lepidoptera
ilZeuPyri1	21257233	35.0509	20	Lepidoptera
ilZeuPyri1	20754533	34.5796	21	Lepidoptera
ilZeuPyri1	17685321	34.9417	22	Lepidoptera
ilZeuPyri1	17140134	35.1712	23	Lepidoptera
ilZeuPyri1	16836828	34.9755	24	Lepidoptera
ilZeuPyri1	16131496	35.2033	25	Lepidoptera
ilZeuPyri1	14629868	35.3226	26	Lepidoptera
ilZeuPyri1	14506622	37.2464	27	Lepidoptera
ilZeuPyri1	11926774	35.603	28	Lepidoptera
ilZeuPyri1	11472356	36.0516	29	Lepidoptera
ilZeuPyri1	10488265	36.293	30	Lepidoptera
ilZeuPyri1	28043699	34.5709	Z	Lepidoptera
ilColCroc2	15086434	34.0923	1	Lepidoptera
ilColCroc2	13248411	33.7622	2	Lepidoptera
ilColCroc2	13170806	33.952	3	Lepidoptera
ilColCroc2	12846590	33.942	4	Lepidoptera
ilColCroc2	12694599	33.3847	5	Lepidoptera
ilColCroc2	12659109	33.1088	6	Lepidoptera
ilColCroc2	12035604	33.2524	7	Lepidoptera
ilColCroc2	11651232	33.2069	8	Lepidoptera
ilColCroc2	11343046	33.38	9	Lepidoptera
ilColCroc2	11322328	33.3477	10	Lepidoptera
ilColCroc2	11312006	33.4394	11	Lepidoptera
ilColCroc2	11204669	33.4487	12	Lepidoptera
ilColCroc2	11134396	33.1073	13	Lepidoptera
ilColCroc2	10749422	33.2566	14	Lepidoptera
ilColCroc2	10729550	33.4962	15	Lepidoptera
ilColCroc2	10690504	33.4323	16	Lepidoptera
ilColCroc2	10658465	33.5524	17	Lepidoptera
ilColCroc2	10163686	33.7395	18	Lepidoptera
ilColCroc2	9829487	33.4407	19	Lepidoptera
ilColCroc2	9695912	33.2707	20	Lepidoptera
ilColCroc2	9583924	33.7471	21	Lepidoptera
ilColCroc2	8788975	33.6645	22	Lepidoptera
ilColCroc2	8060085	35.9898	23	Lepidoptera
ilColCroc2	7974140	32.8866	24	Lepidoptera
ilColCroc2	7884208	32.9415	25	Lepidoptera
ilColCroc2	7474634	33.4988	26	Lepidoptera
ilColCroc2	7267790	33.2942	27	Lepidoptera
ilColCroc2	5875496	33.6851	28	Lepidoptera
ilColCroc2	5281208	33.5571	29	Lepidoptera
ilColCroc2	5078220	34.4979	30	Lepidoptera
ilColCroc2	2164988	35.9867	W	Lepidoptera
ilColCroc2	17237107	33.8597	Z	Lepidoptera
ilAclCris2	21277652	37.3654	1	Lepidoptera
ilAclCris2	20253907	37.2281	2	Lepidoptera
ilAclCris2	19169187	37.1276	3	Lepidoptera
ilAclCris2	18755578	36.6426	4	Lepidoptera
ilAclCris2	18722420	37.4589	5	Lepidoptera
ilAclCris2	18595138	36.7257	6	Lepidoptera
ilAclCris2	18552600	36.7031	7	Lepidoptera
ilAclCris2	18193573	36.7962	8	Lepidoptera
ilAclCris2	17811303	37.0044	9	Lepidoptera
ilAclCris2	17623041	37.0881	10	Lepidoptera
ilAclCris2	17244445	36.8124	11	Lepidoptera
ilAclCris2	16607757	37.2584	12	Lepidoptera
ilAclCris2	16381680	36.9365	13	Lepidoptera
ilAclCris2	16052945	37.3105	14	Lepidoptera
ilAclCris2	15829237	37.2797	15	Lepidoptera
ilAclCris2	15586011	37.0496	16	Lepidoptera
ilAclCris2	15491813	37.7414	17	Lepidoptera
ilAclCris2	14400915	37.1592	18	Lepidoptera
ilAclCris2	14322382	36.9219	19	Lepidoptera
ilAclCris2	14264907	37.5598	20	Lepidoptera
ilAclCris2	12860200	37.6797	21	Lepidoptera
ilAclCris2	12760773	37.0237	22	Lepidoptera
ilAclCris2	11819320	36.6533	23	Lepidoptera
ilAclCris2	10842494	37.3217	24	Lepidoptera
ilAclCris2	10777200	36.9645	25	Lepidoptera
ilAclCris2	9418195	39.259	26	Lepidoptera
ilAclCris2	9001911	37.4044	27	Lepidoptera
ilAclCris2	8698447	38.4831	28	Lepidoptera
ilAclCris2	8087510	37.8732	29	Lepidoptera
ilAclCris2	62083584	37.904	W	Lepidoptera
ilAclCris2	59523289	36.7426	Z	Lepidoptera
ilEndFlam1	18647435	36.2404	1	Lepidoptera
ilEndFlam1	18559805	36.222	2	Lepidoptera
ilEndFlam1	18370051	36.5409	3	Lepidoptera
ilEndFlam1	18191273	36.5905	4	Lepidoptera
ilEndFlam1	17711200	36.4289	5	Lepidoptera
ilEndFlam1	17685804	36.2832	6	Lepidoptera
ilEndFlam1	17647390	36.4352	7	Lepidoptera
ilEndFlam1	17311813	36.0446	8	Lepidoptera
ilEndFlam1	16912277	36.4868	9	Lepidoptera
ilEndFlam1	16800806	36.7736	10	Lepidoptera
ilEndFlam1	16729167	36.4364	11	Lepidoptera
ilEndFlam1	16155284	36.4344	12	Lepidoptera
ilEndFlam1	16153102	36.416	13	Lepidoptera
ilEndFlam1	15936825	36.3676	14	Lepidoptera
ilEndFlam1	15394598	36.5894	15	Lepidoptera
ilEndFlam1	15316319	36.7502	16	Lepidoptera
ilEndFlam1	15254705	36.4582	17	Lepidoptera
ilEndFlam1	14857359	36.6494	18	Lepidoptera
ilEndFlam1	14456893	36.8948	19	Lepidoptera
ilEndFlam1	14270924	36.7918	20	Lepidoptera
ilEndFlam1	13382075	36.757	21	Lepidoptera
ilEndFlam1	11722464	37.1931	22	Lepidoptera
ilEndFlam1	11716062	37.4172	23	Lepidoptera
ilEndFlam1	11701817	37.1176	24	Lepidoptera
ilEndFlam1	10965917	37.0719	25	Lepidoptera
ilEndFlam1	10105287	37.875	26	Lepidoptera
ilEndFlam1	9808194	37.2183	27	Lepidoptera
ilEndFlam1	9009850	38.4386	28	Lepidoptera
ilEndFlam1	8193329	38.1156	29	Lepidoptera
ilEndFlam1	8169192	37.6877	30	Lepidoptera
ilEndFlam1	12268059	39.2141	W	Lepidoptera
ilEndFlam1	24152721	36.598	Z	Lepidoptera
ilLysCori1	9182765	36.7267	1	Lepidoptera
ilLysCori1	9002119	37.5171	2	Lepidoptera
ilLysCori1	8731654	36.9248	3	Lepidoptera
ilLysCori1	8437553	35.6761	4	Lepidoptera
ilLysCori1	8342162	36.4953	5	Lepidoptera
ilLysCori1	8141355	36.2069	6	Lepidoptera
ilLysCori1	7837983	36.1383	7	Lepidoptera
ilLysCori1	7385245	36.6188	8	Lepidoptera
ilLysCori1	7220751	36.935	9	Lepidoptera
ilLysCori1	6955942	36.8914	10	Lepidoptera
ilLysCori1	6923396	37.06	11	Lepidoptera
ilLysCori1	6750492	36.0005	12	Lepidoptera
ilLysCori1	6696446	36.4149	13	Lepidoptera
ilLysCori1	6685945	36.7936	14	Lepidoptera
ilLysCori1	6684980	37.0331	15	Lepidoptera
ilLysCori1	6600399	36.9547	16	Lepidoptera
ilLysCori1	6567028	36.3946	17	Lepidoptera
ilLysCori1	6558291	37.3149	18	Lepidoptera
ilLysCori1	6488370	36.5144	19	Lepidoptera
ilLysCori1	6472005	37.0983	20	Lepidoptera
ilLysCori1	6453678	37.8034	21	Lepidoptera
ilLysCori1	6318748	36.9713	22	Lepidoptera
ilLysCori1	6260826	36.2865	23	Lepidoptera
ilLysCori1	6246390	36.5765	24	Lepidoptera
ilLysCori1	6205132	37.3586	25	Lepidoptera
ilLysCori1	6181360	37.2939	26	Lepidoptera
ilLysCori1	6087263	36.2513	27	Lepidoptera
ilLysCori1	6072343	36.1529	28	Lepidoptera
ilLysCori1	6064254	36.187	29	Lepidoptera
ilLysCori1	6034467	36.6375	30	Lepidoptera
ilLysCori1	6031586	36.0902	31	Lepidoptera
ilLysCori1	6023844	36.5218	32	Lepidoptera
ilLysCori1	5981311	36.7224	33	Lepidoptera
ilLysCori1	5952793	37.1232	34	Lepidoptera
ilLysCori1	5931830	37.6156	35	Lepidoptera
ilLysCori1	5892924	36.8735	36	Lepidoptera
ilLysCori1	5869020	36.3105	37	Lepidoptera
ilLysCori1	5867063	37.421	38	Lepidoptera
ilLysCori1	5856216	36.2677	39	Lepidoptera
ilLysCori1	5767562	36.9164	40	Lepidoptera
ilLysCori1	5722579	37.6526	41	Lepidoptera
ilLysCori1	5656984	36.5369	42	Lepidoptera
ilLysCori1	5651233	36.1275	43	Lepidoptera
ilLysCori1	5607996	36.8098	44	Lepidoptera
ilLysCori1	5570709	36.1057	45	Lepidoptera
ilLysCori1	5541577	36.4962	46	Lepidoptera
ilLysCori1	5537282	35.8589	47	Lepidoptera
ilLysCori1	5467013	37.0165	48	Lepidoptera
ilLysCori1	5409758	36.2452	49	Lepidoptera
ilLysCori1	5373060	36.2481	50	Lepidoptera
ilLysCori1	5299877	36.7512	51	Lepidoptera
ilLysCori1	5270287	37.8314	52	Lepidoptera
ilLysCori1	5243869	36.052	53	Lepidoptera
ilLysCori1	5210683	36.3573	54	Lepidoptera
ilLysCori1	5202897	37.1016	55	Lepidoptera
ilLysCori1	5152821	36.047	56	Lepidoptera
ilLysCori1	5133178	36.3591	57	Lepidoptera
ilLysCori1	5131792	37.0209	58	Lepidoptera
ilLysCori1	5131231	38.3341	59	Lepidoptera
ilLysCori1	5115218	37.2832	60	Lepidoptera
ilLysCori1	5074516	36.5799	61	Lepidoptera
ilLysCori1	5051452	36.4209	62	Lepidoptera
ilLysCori1	5034254	37.3051	63	Lepidoptera
ilLysCori1	4933674	36.0257	64	Lepidoptera
ilLysCori1	4915405	36.4773	65	Lepidoptera
ilLysCori1	4910347	37.2392	66	Lepidoptera
ilLysCori1	4909140	36.3182	67	Lepidoptera
ilLysCori1	4853177	36.7198	68	Lepidoptera
ilLysCori1	4847654	37.0544	69	Lepidoptera
ilLysCori1	4826588	36.7391	70	Lepidoptera
ilLysCori1	4793169	36.4334	71	Lepidoptera
ilLysCori1	4773643	36.8309	72	Lepidoptera
ilLysCori1	4763293	36.9886	73	Lepidoptera
ilLysCori1	4691659	36.6733	74	Lepidoptera
ilLysCori1	4679359	37.3809	75	Lepidoptera
ilLysCori1	4666103	36.2662	76	Lepidoptera
ilLysCori1	4460138	35.9612	77	Lepidoptera
ilLysCori1	4449434	36.6335	78	Lepidoptera
ilLysCori1	4416403	36.3395	79	Lepidoptera
ilLysCori1	4369755	36.333	80	Lepidoptera
ilLysCori1	4343187	36.8499	81	Lepidoptera
ilLysCori1	4222667	37.0879	82	Lepidoptera
ilLysCori1	4120428	36.8546	83	Lepidoptera
ilLysCori1	4032828	37.3359	84	Lepidoptera
ilLysCori1	3940147	36.2757	85	Lepidoptera
ilLysCori1	3739679	36.0052	86	Lepidoptera
ilLysCori1	3628099	36.6586	87	Lepidoptera
ilLysCori1	3491540	36.4075	88	Lepidoptera
ilLysCori1	3166870	36.7327	89	Lepidoptera
ilLysCori1	34005801	36.1268	Z	Lepidoptera
ilZygFili1	16101494	36.5297	1	Lepidoptera
ilZygFili1	15741519	36.4228	2	Lepidoptera
ilZygFili1	15738682	36.6892	3	Lepidoptera
ilZygFili1	15029683	36.7881	4	Lepidoptera
ilZygFili1	14952321	36.3594	5	Lepidoptera
ilZygFili1	14633894	35.8447	6	Lepidoptera
ilZygFili1	14336197	36.259	7	Lepidoptera
ilZygFili1	13669706	36.012	8	Lepidoptera
ilZygFili1	12991008	36.4828	9	Lepidoptera
ilZygFili1	12778868	36.5883	10	Lepidoptera
ilZygFili1	12767146	35.8637	11	Lepidoptera
ilZygFili1	12640274	36.4565	12	Lepidoptera
ilZygFili1	12315154	36.0324	13	Lepidoptera
ilZygFili1	12140630	37.0898	14	Lepidoptera
ilZygFili1	11962689	36.2583	15	Lepidoptera
ilZygFili1	11880777	36.5191	16	Lepidoptera
ilZygFili1	11801141	36.6233	17	Lepidoptera
ilZygFili1	11371952	36.2172	18	Lepidoptera
ilZygFili1	10744403	36.7654	19	Lepidoptera
ilZygFili1	10722063	36.4051	20	Lepidoptera
ilZygFili1	10568835	38.6287	21	Lepidoptera
ilZygFili1	10501088	36.7332	22	Lepidoptera
ilZygFili1	9015051	37.4066	23	Lepidoptera
ilZygFili1	8699336	36.4574	24	Lepidoptera
ilZygFili1	8527417	37.0636	25	Lepidoptera
ilZygFili1	8250661	36.3588	26	Lepidoptera
ilZygFili1	7848755	36.777	27	Lepidoptera
ilZygFili1	6360491	37.388	28	Lepidoptera
ilZygFili1	5723952	38.0639	29	Lepidoptera
ilZygFili1	1870628	40.7964	W	Lepidoptera
ilZygFili1	14596444	36.0316	Z	Lepidoptera
ilSynAndr1	15865797	34.8948	1	Lepidoptera
ilSynAndr1	15547541	34.4589	2	Lepidoptera
ilSynAndr1	14714630	35.0758	3	Lepidoptera
ilSynAndr1	14659999	34.7631	4	Lepidoptera
ilSynAndr1	14559695	34.5491	5	Lepidoptera
ilSynAndr1	13855819	34.1546	6	Lepidoptera
ilSynAndr1	13505424	34.3138	7	Lepidoptera
ilSynAndr1	13480289	34.3831	8	Lepidoptera
ilSynAndr1	13104625	34.2372	9	Lepidoptera
ilSynAndr1	12938525	34.5146	10	Lepidoptera
ilSynAndr1	12752707	35.1757	11	Lepidoptera
ilSynAndr1	12440847	34.6913	12	Lepidoptera
ilSynAndr1	12372849	34.5496	13	Lepidoptera
ilSynAndr1	12318000	34.4491	14	Lepidoptera
ilSynAndr1	12128890	34.8911	15	Lepidoptera
ilSynAndr1	11765226	34.5393	16	Lepidoptera
ilSynAndr1	11339429	34.9057	17	Lepidoptera
ilSynAndr1	11332549	34.6485	18	Lepidoptera
ilSynAndr1	10560084	34.4984	19	Lepidoptera
ilSynAndr1	9644414	34.8237	20	Lepidoptera
ilSynAndr1	9494559	34.9355	21	Lepidoptera
ilSynAndr1	8693055	35.5019	22	Lepidoptera
ilSynAndr1	8276586	35.2871	23	Lepidoptera
ilSynAndr1	8183210	35.1257	24	Lepidoptera
ilSynAndr1	8142002	34.6809	25	Lepidoptera
ilSynAndr1	7044644	35.5385	26	Lepidoptera
ilSynAndr1	6201854	35.6595	27	Lepidoptera
ilSynAndr1	5534748	35.4983	28	Lepidoptera
ilSynAndr1	5344122	36.2092	29	Lepidoptera
ilSynAndr1	5174083	36.6403	30	Lepidoptera
ilSynAndr1	17284882	34.8469	Z	Lepidoptera
ilEnnQuei1	20767864	38.0063	1	Lepidoptera
ilEnnQuei1	20118848	38.1596	2	Lepidoptera
ilEnnQuei1	20037073	38.1853	3	Lepidoptera
ilEnnQuei1	19701162	38.1875	4	Lepidoptera
ilEnnQuei1	19482298	38.1078	5	Lepidoptera
ilEnnQuei1	19020505	37.7558	6	Lepidoptera
ilEnnQuei1	18932096	38.0183	7	Lepidoptera
ilEnnQuei1	18227087	37.8293	8	Lepidoptera
ilEnnQuei1	17960691	37.8432	9	Lepidoptera
ilEnnQuei1	17518817	38.198	10	Lepidoptera
ilEnnQuei1	17413369	37.8949	11	Lepidoptera
ilEnnQuei1	17369662	38.0921	12	Lepidoptera
ilEnnQuei1	17198293	38.0082	13	Lepidoptera
ilEnnQuei1	16862244	37.8496	14	Lepidoptera
ilEnnQuei1	16475101	38.259	15	Lepidoptera
ilEnnQuei1	16143525	38.246	16	Lepidoptera
ilEnnQuei1	15965749	38.4085	17	Lepidoptera
ilEnnQuei1	15954380	38.2698	18	Lepidoptera
ilEnnQuei1	15925309	38.2789	19	Lepidoptera
ilEnnQuei1	15500310	38.4665	20	Lepidoptera
ilEnnQuei1	15191513	38.4921	21	Lepidoptera
ilEnnQuei1	13322036	38.6283	22	Lepidoptera
ilEnnQuei1	12353480	38.4374	23	Lepidoptera
ilEnnQuei1	12226226	38.5205	24	Lepidoptera
ilEnnQuei1	11553033	38.713	25	Lepidoptera
ilEnnQuei1	11419399	38.5435	26	Lepidoptera
ilEnnQuei1	10462936	39.6472	27	Lepidoptera
ilEnnQuei1	9752491	38.7631	28	Lepidoptera
ilEnnQuei1	9249887	38.8039	29	Lepidoptera
ilEnnQuei1	8910835	39.1107	30	Lepidoptera
ilEnnQuei1	20694582	38.052	Z	Lepidoptera
ilVanAtal1	15001121	32.134	1	Lepidoptera
ilVanAtal1	14662588	32.5579	2	Lepidoptera
ilVanAtal1	14420670	32.5009	3	Lepidoptera
ilVanAtal1	14397421	32.0058	4	Lepidoptera
ilVanAtal1	14012450	31.8839	5	Lepidoptera
ilVanAtal1	13779080	32.6214	6	Lepidoptera
ilVanAtal1	13669770	32.0487	7	Lepidoptera
ilVanAtal1	13647547	32.3387	8	Lepidoptera
ilVanAtal1	13285318	32.2401	9	Lepidoptera
ilVanAtal1	13090155	32.0999	10	Lepidoptera
ilVanAtal1	12975212	32.1326	11	Lepidoptera
ilVanAtal1	12796898	32.4964	12	Lepidoptera
ilVanAtal1	12792537	32.3937	13	Lepidoptera
ilVanAtal1	12690559	32.1925	14	Lepidoptera
ilVanAtal1	12577765	32.3771	15	Lepidoptera
ilVanAtal1	12152710	32.4123	16	Lepidoptera
ilVanAtal1	11855676	32.4919	17	Lepidoptera
ilVanAtal1	11602024	32.9707	18	Lepidoptera
ilVanAtal1	10756671	32.7194	19	Lepidoptera
ilVanAtal1	10620528	33.0039	20	Lepidoptera
ilVanAtal1	10586516	33.0775	21	Lepidoptera
ilVanAtal1	9886273	32.7724	22	Lepidoptera
ilVanAtal1	9619033	32.9022	23	Lepidoptera
ilVanAtal1	9263386	33.5598	24	Lepidoptera
ilVanAtal1	8781517	33.1733	25	Lepidoptera
ilVanAtal1	8427491	33.3798	26	Lepidoptera
ilVanAtal1	6867800	34.161	27	Lepidoptera
ilVanAtal1	6381361	35.926	28	Lepidoptera
ilVanAtal1	6221456	34.685	29	Lepidoptera
ilVanAtal1	5422245	35.938	30	Lepidoptera
ilVanAtal1	9651907	36.3277	W	Lepidoptera
ilVanAtal1	16450097	31.9997	Z	Lepidoptera
ilTinSemi1	21697613	35.4209	1	Lepidoptera
ilTinSemi1	20606466	35.1978	2	Lepidoptera
ilTinSemi1	20573981	35.2757	3	Lepidoptera
ilTinSemi1	19869668	35.2154	4	Lepidoptera
ilTinSemi1	16064247	35.4679	5	Lepidoptera
ilTinSemi1	16007363	36.3807	6	Lepidoptera
ilTinSemi1	15773144	35.5415	7	Lepidoptera
ilTinSemi1	15333658	35.5953	8	Lepidoptera
ilTinSemi1	15202589	35.6453	9	Lepidoptera
ilTinSemi1	14369106	35.7717	10	Lepidoptera
ilTinSemi1	14134401	35.5393	11	Lepidoptera
ilTinSemi1	13821976	35.6701	12	Lepidoptera
ilTinSemi1	13745005	35.8567	13	Lepidoptera
ilTinSemi1	13352719	35.6459	14	Lepidoptera
ilTinSemi1	13304376	35.9032	15	Lepidoptera
ilTinSemi1	12878163	35.7911	16	Lepidoptera
ilTinSemi1	12715305	35.472	17	Lepidoptera
ilTinSemi1	12617981	35.7991	18	Lepidoptera
ilTinSemi1	12617797	35.9318	19	Lepidoptera
ilTinSemi1	12429618	35.7593	20	Lepidoptera
ilTinSemi1	12368112	36.082	21	Lepidoptera
ilTinSemi1	12277410	35.8836	22	Lepidoptera
ilTinSemi1	12034248	35.8019	23	Lepidoptera
ilTinSemi1	11972729	35.9009	24	Lepidoptera
ilTinSemi1	11972555	35.959	25	Lepidoptera
ilTinSemi1	11839210	35.9695	26	Lepidoptera
ilTinSemi1	11809494	35.8953	27	Lepidoptera
ilTinSemi1	11788506	35.9766	28	Lepidoptera
ilTinSemi1	11297926	36.1	29	Lepidoptera
ilTinSemi1	11089855	36.2273	30	Lepidoptera
ilTinSemi1	11060473	36.3719	31	Lepidoptera
ilTinSemi1	10981996	36.227	32	Lepidoptera
ilTinSemi1	10941585	35.9757	33	Lepidoptera
ilTinSemi1	10927909	36.2286	34	Lepidoptera
ilTinSemi1	10855856	36.0377	35	Lepidoptera
ilTinSemi1	10164268	36.4063	36	Lepidoptera
ilTinSemi1	9777119	36.6501	37	Lepidoptera
ilTinSemi1	9702360	36.4009	38	Lepidoptera
ilTinSemi1	9161063	36.2116	39	Lepidoptera
ilTinSemi1	8720798	36.3936	40	Lepidoptera
ilTinSemi1	8686849	36.4577	41	Lepidoptera
ilTinSemi1	8584750	36.6424	42	Lepidoptera
ilTinSemi1	7874674	36.3096	43	Lepidoptera
ilTinSemi1	7642823	36.3662	44	Lepidoptera
ilTinSemi1	35936759	35.0084	Z	Lepidoptera
ilLimCami1	16753593	33.1841	1	Lepidoptera
ilLimCami1	16705118	32.7916	2	Lepidoptera
ilLimCami1	16578935	33.2258	3	Lepidoptera
ilLimCami1	16132765	32.9877	4	Lepidoptera
ilLimCami1	16034060	33.0905	5	Lepidoptera
ilLimCami1	16025275	32.8069	6	Lepidoptera
ilLimCami1	16010774	32.6612	7	Lepidoptera
ilLimCami1	15975667	33.0992	8	Lepidoptera
ilLimCami1	15855308	33.0508	9	Lepidoptera
ilLimCami1	15854274	33.2206	10	Lepidoptera
ilLimCami1	15814836	32.9181	11	Lepidoptera
ilLimCami1	15429705	33.1695	12	Lepidoptera
ilLimCami1	15214206	33.1294	13	Lepidoptera
ilLimCami1	15076468	33.1126	14	Lepidoptera
ilLimCami1	14885731	33.1247	15	Lepidoptera
ilLimCami1	14632651	33.363	16	Lepidoptera
ilLimCami1	14059819	33.39	17	Lepidoptera
ilLimCami1	13858920	33.3008	18	Lepidoptera
ilLimCami1	13844264	33.6643	19	Lepidoptera
ilLimCami1	13656372	33.5479	20	Lepidoptera
ilLimCami1	13553228	33.4073	21	Lepidoptera
ilLimCami1	11199090	34.3157	22	Lepidoptera
ilLimCami1	13127210	33.6116	23	Lepidoptera
ilLimCami1	12014041	34.0329	24	Lepidoptera
ilLimCami1	11886885	33.819	25	Lepidoptera
ilLimCami1	9210496	35.2112	26	Lepidoptera
ilLimCami1	8673836	34.6045	27	Lepidoptera
ilLimCami1	8072790	34.6289	28	Lepidoptera
ilLimCami1	8002047	35.9719	29	Lepidoptera
ilLimCami1	6603585	32.9662	W	Lepidoptera
ilLimCami1	21933589	32.9115	Z	Lepidoptera
ilPieBrab1	23587467	33.5109	1	Lepidoptera
ilPieBrab1	23112875	33.5365	2	Lepidoptera
ilPieBrab1	23069255	33.7281	3	Lepidoptera
ilPieBrab1	22868737	33.5924	4	Lepidoptera
ilPieBrab1	22819118	33.5889	5	Lepidoptera
ilPieBrab1	21879550	33.545	6	Lepidoptera
ilPieBrab1	21549451	33.656	7	Lepidoptera
ilPieBrab1	21291167	33.5997	8	Lepidoptera
ilPieBrab1	19444379	33.7386	9	Lepidoptera
ilPieBrab1	19010021	33.8287	10	Lepidoptera
ilPieBrab1	14789073	33.7088	11	Lepidoptera
ilPieBrab1	11234761	34.0847	12	Lepidoptera
ilPieBrab1	6322985	35.2103	13	Lepidoptera
ilPieBrab1	5837911	35.9717	14	Lepidoptera
ilPieBrab1	5288906	36.9684	W	Lepidoptera
ilPieBrab1	12974436	33.9415	Z	Lepidoptera
ilThyBati1	13794500	36.4922	1	Lepidoptera
ilThyBati1	12986002	35.7794	2	Lepidoptera
ilThyBati1	12916372	36.1583	3	Lepidoptera
ilThyBati1	12413984	36.0335	4	Lepidoptera
ilThyBati1	12089788	35.3964	5	Lepidoptera
ilThyBati1	12075912	35.0542	6	Lepidoptera
ilThyBati1	11780518	35.669	7	Lepidoptera
ilThyBati1	11676877	35.3803	8	Lepidoptera
ilThyBati1	11575718	35.3954	9	Lepidoptera
ilThyBati1	11456779	35.4268	10	Lepidoptera
ilThyBati1	11228407	35.757	11	Lepidoptera
ilThyBati1	11052377	35.7467	12	Lepidoptera
ilThyBati1	10831817	35.4056	13	Lepidoptera
ilThyBati1	10826429	35.33	14	Lepidoptera
ilThyBati1	10557326	35.6788	15	Lepidoptera
ilThyBati1	10274293	35.9652	16	Lepidoptera
ilThyBati1	10197008	35.6673	17	Lepidoptera
ilThyBati1	10167478	36.6099	18	Lepidoptera
ilThyBati1	9951518	35.7856	19	Lepidoptera
ilThyBati1	9752299	35.6192	20	Lepidoptera
ilThyBati1	9349226	35.9659	21	Lepidoptera
ilThyBati1	8483440	36.5502	22	Lepidoptera
ilThyBati1	7951191	35.5218	23	Lepidoptera
ilThyBati1	7715385	35.86	24	Lepidoptera
ilThyBati1	7688443	36.3233	25	Lepidoptera
ilThyBati1	7218472	35.5667	26	Lepidoptera
ilThyBati1	5996235	36.0445	27	Lepidoptera
ilThyBati1	5785636	37.1601	28	Lepidoptera
ilThyBati1	5651992	37.5471	29	Lepidoptera
ilThyBati1	5255168	36.9175	30	Lepidoptera
ilThyBati1	15095819	35.7774	Z	Lepidoptera
ilMarLuna1	32153382	37.2125	1	Lepidoptera
ilMarLuna1	31447381	36.9746	2	Lepidoptera
ilMarLuna1	31403134	36.957	3	Lepidoptera
ilMarLuna1	31329681	37.2777	4	Lepidoptera
ilMarLuna1	29789714	36.9776	5	Lepidoptera
ilMarLuna1	29526328	36.9505	6	Lepidoptera
ilMarLuna1	29477615	36.9864	7	Lepidoptera
ilMarLuna1	29301264	37.0136	8	Lepidoptera
ilMarLuna1	29297949	37.0822	9	Lepidoptera
ilMarLuna1	28616425	36.993	10	Lepidoptera
ilMarLuna1	27756111	36.9335	11	Lepidoptera
ilMarLuna1	27090851	37.2392	12	Lepidoptera
ilMarLuna1	26565941	36.8267	13	Lepidoptera
ilMarLuna1	25878446	37.0235	14	Lepidoptera
ilMarLuna1	25328583	36.9672	15	Lepidoptera
ilMarLuna1	24609518	36.7971	16	Lepidoptera
ilMarLuna1	24109899	37.3115	17	Lepidoptera
ilMarLuna1	23816734	37.1311	18	Lepidoptera
ilMarLuna1	23328054	37.0538	19	Lepidoptera
ilMarLuna1	22158326	37.7873	20	Lepidoptera
ilMarLuna1	22047703	36.7908	21	Lepidoptera
ilMarLuna1	21388907	36.7852	22	Lepidoptera
ilMarLuna1	21267001	37.0769	23	Lepidoptera
ilMarLuna1	18537994	37.1515	24	Lepidoptera
ilMarLuna1	16582527	37.5076	25	Lepidoptera
ilMarLuna1	14471264	36.7659	26	Lepidoptera
ilMarLuna1	14373227	37.4102	27	Lepidoptera
ilMarLuna1	14311498	37.5146	28	Lepidoptera
ilMarLuna1	13270916	38.3609	29	Lepidoptera
ilMarLuna1	9794796	35.9019	W	Lepidoptera
ilMarLuna1	47084863	35.8635	Z	Lepidoptera
ilCelArgi3	29052767	36.1544	1	Lepidoptera
ilCelArgi3	24852115	36.0109	2	Lepidoptera
ilCelArgi3	24553944	35.771	3	Lepidoptera
ilCelArgi3	24507557	36.1813	4	Lepidoptera
ilCelArgi3	24418972	35.7866	5	Lepidoptera
ilCelArgi3	24035095	36.0947	6	Lepidoptera
ilCelArgi3	21462864	36.0691	7	Lepidoptera
ilCelArgi3	21390768	35.9478	8	Lepidoptera
ilCelArgi3	20676242	35.701	9	Lepidoptera
ilCelArgi3	20425925	36.3263	10	Lepidoptera
ilCelArgi3	19022155	36.1262	11	Lepidoptera
ilCelArgi3	18915699	35.8673	12	Lepidoptera
ilCelArgi3	18522817	36.4339	13	Lepidoptera
ilCelArgi3	18516317	36.1854	14	Lepidoptera
ilCelArgi3	18424439	35.9425	15	Lepidoptera
ilCelArgi3	18322998	36.124	16	Lepidoptera
ilCelArgi3	17097511	36.4448	17	Lepidoptera
ilCelArgi3	16965134	36.0241	18	Lepidoptera
ilCelArgi3	16879430	36.1952	19	Lepidoptera
ilCelArgi3	16517200	36.5119	20	Lepidoptera
ilCelArgi3	16318055	36.3379	21	Lepidoptera
ilCelArgi3	15735743	36.2002	22	Lepidoptera
ilCelArgi3	11449194	36.879	23	Lepidoptera
ilCelArgi3	10303692	36.9648	24	Lepidoptera
ilCelArgi3	6946403	36.4385	25	Lepidoptera
ilCelArgi3	23768927	34.9664	Z	Lepidoptera
ilOrgAnti1	44675926	34.6681	1	Lepidoptera
ilOrgAnti1	41666871	34.1878	2	Lepidoptera
ilOrgAnti1	37852157	34.0545	3	Lepidoptera
ilOrgAnti1	36797664	34.1936	4	Lepidoptera
ilOrgAnti1	36178633	34.0759	5	Lepidoptera
ilOrgAnti1	34414056	34.2877	6	Lepidoptera
ilOrgAnti1	33299986	34.6224	7	Lepidoptera
ilOrgAnti1	32004277	34.4739	8	Lepidoptera
ilOrgAnti1	31697121	34.5399	9	Lepidoptera
ilOrgAnti1	31426800	34.6516	10	Lepidoptera
ilOrgAnti1	27853115	35.145	11	Lepidoptera
ilOrgAnti1	26928026	35.0716	12	Lepidoptera
ilOrgAnti1	26706703	34.8069	13	Lepidoptera
ilOrgAnti1	38398989	34.578	Z	Lepidoptera
icPyrSerr1	50529459	33.77	1	Coleoptera
icPyrSerr1	39268329	33.9457	2	Coleoptera
icPyrSerr1	37181734	34.4005	3	Coleoptera
icPyrSerr1	23674855	34.6816	4	Coleoptera
icPyrSerr1	23092697	34.5894	5	Coleoptera
icPyrSerr1	21990463	34.6978	6	Coleoptera
icPyrSerr1	21717769	35.1372	7	Coleoptera
icPyrSerr1	13582945	34.2135	8	Coleoptera
icPyrSerr1	11346620	34.1054	X	Coleoptera
icPyrSerr1	1831034	34.8853	Y	Coleoptera
icNebBrev1	20209999	32.4294	1	Coleoptera
icNebBrev1	19365063	31.4278	2	Coleoptera
icNebBrev1	17580470	35.7799	3	Coleoptera
icNebBrev1	16138943	31.842	4	Coleoptera
icNebBrev1	15819629	31.9767	5	Coleoptera
icNebBrev1	13798286	31.3292	6	Coleoptera
icNebBrev1	13654126	32.7807	7	Coleoptera
icNebBrev1	13383432	32.8052	8	Coleoptera
icNebBrev1	13153075	32.4053	9	Coleoptera
icNebBrev1	11815362	32.68	10	Coleoptera
icNebBrev1	9408851	34.0776	11	Coleoptera
icNebBrev1	9057630	32.875	12	Coleoptera
icNebBrev1	8281386	35.3158	13	Coleoptera
icNebBrev1	7588541	31.481	14	Coleoptera
icNebBrev1	18918983	31.5559	X	Coleoptera
icRhaFulv1	125350674	28.4122	1	Coleoptera
icRhaFulv1	115753052	30.8594	2	Coleoptera
icRhaFulv1	53512278	31.0467	3	Coleoptera
icRhaFulv1	44310401	31.4662	4	Coleoptera
icRhaFulv1	34189358	31.6587	5	Coleoptera
icRhaFulv1	32268541	31.9629	6	Coleoptera
icRhaFulv1	19134973	30.8003	X	Coleoptera
icMalBipu1	94150490	35.0044	1	Coleoptera
icMalBipu1	62651637	35.3375	2	Coleoptera
icMalBipu1	59838221	35.2804	3	Coleoptera
icMalBipu1	56302816	35.4233	4	Coleoptera
icMalBipu1	51110408	35.3213	5	Coleoptera
icMalBipu1	45984036	36.1512	6	Coleoptera
icMalBipu1	47236596	35.4663	7	Coleoptera
icMalBipu1	43547198	35.587	8	Coleoptera
icMalBipu1	40414116	36.7567	9	Coleoptera
icMalBipu1	33998831	35.4027	X	Coleoptera
icAdaBipu1	76338783	36.1063	1	Coleoptera
icAdaBipu1	74051003	36.0405	2	Coleoptera
icAdaBipu1	55993635	35.9902	3	Coleoptera
icAdaBipu1	45869983	36.2023	4	Coleoptera
icAdaBipu1	43011501	36.2052	5	Coleoptera
icAdaBipu1	36654541	36.2024	6	Coleoptera
icAdaBipu1	30898133	36.2901	7	Coleoptera
icAdaBipu1	30757136	36.2375	8	Coleoptera
icAdaBipu1	27121497	36.6947	9	Coleoptera
icAdaBipu1	27047566	36.1838	X	Coleoptera
icAdaBipu1	1747965	36.7396	Y	Coleoptera
icAgrMuri1	255265360	32.602	1	Coleoptera
icAgrMuri1	230794410	32.6947	2	Coleoptera
icAgrMuri1	195325207	32.6536	3	Coleoptera
icAgrMuri1	177293933	33.4213	4	Coleoptera
icAgrMuri1	159830027	32.682	5	Coleoptera
icAgrMuri1	151693460	32.728	6	Coleoptera
icAgrMuri1	135112989	32.7081	7	Coleoptera
icAgrMuri1	125141083	32.9771	8	Coleoptera
icAgrMuri1	141134442	33.1367	X	Coleoptera
icPodAlpi1	175353315	33.3864	1	Coleoptera
icPodAlpi1	110773789	35.0393	2	Coleoptera
icPodAlpi1	103283173	33.6853	3	Coleoptera
icPodAlpi1	96262678	34.3032	4	Coleoptera
icPodAlpi1	83245013	34.6507	5	Coleoptera
icPodAlpi1	79473900	34.2997	6	Coleoptera
icPodAlpi1	94671628	34.3057	X	Coleoptera
icCanRust1	144510368	31.2075	1	Coleoptera
icCanRust1	71069362	28.8992	2	Coleoptera
icCanRust1	57811309	30.5898	3	Coleoptera
icCanRust1	50917684	33.0968	4	Coleoptera
icCanRust1	48207527	30.781	5	Coleoptera
icCanRust1	44785338	31.649	6	Coleoptera
icCanRust1	27326328	30.6146	X	Coleoptera
icPolCerv1	114676269	32.7633	1	Coleoptera
icPolCerv1	104351571	32.7614	2	Coleoptera
icPolCerv1	81162590	32.6263	3	Coleoptera
icPolCerv1	72832772	32.4647	4	Coleoptera
icPolCerv1	67114439	32.5445	5	Coleoptera
icPolCerv1	63970074	32.8969	6	Coleoptera
icPolCerv1	54837805	32.8272	7	Coleoptera
icPolCerv1	43807845	33.1837	8	Coleoptera
icPolCerv1	43617443	33.0652	9	Coleoptera
icPolCerv1	37314767	33.4605	10	Coleoptera
icPolCerv1	29608204	32.1556	X	Coleoptera
icCocSept1	71177040	35.9363	1	Coleoptera
icCocSept1	54650663	35.9209	2	Coleoptera
icCocSept1	43944265	36.2501	3	Coleoptera
icCocSept1	41442133	36.3145	4	Coleoptera
icCocSept1	40263884	36.5179	5	Coleoptera
icCocSept1	34462492	36.4902	6	Coleoptera
icCocSept1	34009066	36.848	7	Coleoptera
icCocSept1	33488718	37.0192	8	Coleoptera
icCocSept1	20753350	37.4649	9	Coleoptera
icCocSept1	24000787	36.7819	X	Coleoptera
icSilAtra2	111445931	34.7757	1	Coleoptera
icSilAtra2	104498690	35.2615	2	Coleoptera
icSilAtra2	93603233	35.3421	3	Coleoptera
icSilAtra2	81749482	36.0231	4	Coleoptera
icSilAtra2	79599023	35.0454	5	Coleoptera
icSilAtra2	74393052	36.2119	6	Coleoptera
icSilAtra2	74247030	35.257	7	Coleoptera
icSilAtra2	71790353	35.9381	8	Coleoptera
icSilAtra2	71296625	36.3837	9	Coleoptera
icSilAtra2	65663417	35.8079	10	Coleoptera
icSilAtra2	65120790	36.8458	11	Coleoptera
icSilAtra2	57482062	36.6441	12	Coleoptera
icSilAtra2	53459119	35.9473	13	Coleoptera
icSilAtra2	44332659	37.0896	14	Coleoptera
icSilAtra2	34571110	36.7912	15	Coleoptera
icSilAtra2	22983412	35.411	16	Coleoptera
icSilAtra2	30612209	37.0541	X	Coleoptera
icSilAtra2	9745205	36.9589	Y	Coleoptera
icLeiSpin1	18248107	31.13	1	Coleoptera
icLeiSpin1	16707251	31.023	2	Coleoptera
icLeiSpin1	15811175	31.3605	3	Coleoptera
icLeiSpin1	14883980	32.004	4	Coleoptera
icLeiSpin1	13804545	32.5006	5	Coleoptera
icLeiSpin1	12221332	31.446	6	Coleoptera
icLeiSpin1	11648774	31.9852	7	Coleoptera
icLeiSpin1	9864438	31.682	8	Coleoptera
icLeiSpin1	9819708	31.7741	9	Coleoptera
icLeiSpin1	9552035	32.5578	10	Coleoptera
icLeiSpin1	9526760	32.0446	11	Coleoptera
icLeiSpin1	9242132	31.2145	12	Coleoptera
icLeiSpin1	8822670	31.9926	13	Coleoptera
icLeiSpin1	7755647	32.0784	14	Coleoptera
icLeiSpin1	7976887	31.7034	15	Coleoptera
icLeiSpin1	7213692	31.5266	16	Coleoptera
icLeiSpin1	5867131	31.4364	17	Coleoptera
icLeiSpin1	4851593	32.9048	18	Coleoptera
icLeiSpin1	4697515	32.0259	19	Coleoptera
icLeiSpin1	4202347	32.6224	20	Coleoptera
icLeiSpin1	3690068	31.3622	21	Coleoptera
icLeiSpin1	3333559	32.4952	22	Coleoptera
icLeiSpin1	17441987	31.3404	X	Coleoptera
icNebSali1	26581400	33.1102	1	Coleoptera
icNebSali1	11018830	33.173	2	Coleoptera
icNebSali1	16626165	32.0296	3	Coleoptera
icNebSali1	16607209	32.3365	4	Coleoptera
icNebSali1	14087496	32.6939	5	Coleoptera
icNebSali1	12836294	31.0584	6	Coleoptera
icNebSali1	11282846	32.9706	7	Coleoptera
icNebSali1	11248568	31.2767	8	Coleoptera
icNebSali1	9987146	32.2306	9	Coleoptera
icNebSali1	9984819	32.8761	10	Coleoptera
icNebSali1	9737811	35.3344	11	Coleoptera
icNebSali1	6283339	31.6987	12	Coleoptera
icNebSali1	5842936	32.4265	13	Coleoptera
icNebSali1	5649034	32.6526	14	Coleoptera
icNebSali1	5482402	33.9215	15	Coleoptera
icNebSali1	4694575	32.6163	16	Coleoptera
icNebSali1	4414157	35.1228	17	Coleoptera
icNebSali1	4122951	32.2702	18	Coleoptera
icNebSali1	3643342	33.938	19	Coleoptera
icNebSali1	3652571	32.8046	20	Coleoptera
icNebSali1	30902303	32.4191	X	Coleoptera
icOphArdo1	89420107	30.6509	1	Coleoptera
icOphArdo1	64888613	30.7379	2	Coleoptera
icOphArdo1	64204204	30.6969	3	Coleoptera
icOphArdo1	57885573	30.7882	4	Coleoptera
icOphArdo1	57093100	30.6839	5	Coleoptera
icOphArdo1	56143928	30.7187	6	Coleoptera
icOphArdo1	52059326	30.9529	7	Coleoptera
icOphArdo1	52107245	30.7449	8	Coleoptera
icOphArdo1	51220733	30.8487	9	Coleoptera
icOphArdo1	50420637	30.6536	10	Coleoptera
icOphArdo1	45488813	30.9905	11	Coleoptera
icOphArdo1	43562793	31.1233	12	Coleoptera
icOphArdo1	40650109	31.0275	13	Coleoptera
[truncated: 708 more rows]

## Sheet: 08-chrm_size_GC_regression
order	species	correlation_coefficient	p-value	significance_of_negative_regression		Overall
Lepidoptera	ilHedSali1	-0.631377	0.00071261	***		Lepidoptera	48/59
Lepidoptera	ilEmmMono1	0.0165107	0.930993			Coleoptera	5/15
Lepidoptera	ilCarQuer1	-0.734053	3.90039e-06	***		Hymenoptera	4/32
Lepidoptera	ilYpoSedl1	-0.867445	2.70444e-10	***		Diptera	12/42
Lepidoptera	ilParAegt1	-0.705415	1.92216e-05	***
Lepidoptera	ilTinTrin1	-0.937063	2.54358e-14	***
Lepidoptera	ilApoLima1	-0.470134	0.0177165	*
Lepidoptera	ilBisBetu1	-0.914593	6.30748e-13	***
Lepidoptera	ilSesBemb1	-0.724926	3.98121e-06	***
Lepidoptera	ilLepSina1	-0.484072	0.000490318	***
Lepidoptera	ilEnnFusc2	-0.774341	3.20069e-07	***
Lepidoptera	ilHypProb1	-0.458779	0.0094343	**
Lepidoptera	ilMegAlbu1	-0.651257	9.71179e-05	***
Lepidoptera	ilCraLigu1	-0.801813	3.46903e-08	***
Lepidoptera	ilEupDodo1	-0.615759	0.000226558	***
Lepidoptera	ilManJurt1	-0.854803	1.82395e-09	***
Lepidoptera	ilThySylv1	-0.349504	0.0682934
Lepidoptera	ilEucMixx1	-0.748188	1.30525e-06	***
Lepidoptera	ilApoLuen1	-0.683325	2.2693e-05	***
Lepidoptera	ilMicArun2	-0.701948	1.07944e-05	***
Lepidoptera	ilAclLite1	-0.321144	0.083557
Lepidoptera	ilAutGamm1	-0.505159	0.00318881	**
Lepidoptera	ilXesXant1	-0.810834	1.84002e-08	***
Lepidoptera	ilBemIchn1	-0.820025	1.65304e-08	***
Lepidoptera	ilParStra1	-0.763674	9.1363e-07	***
Lepidoptera	ilOchSylv3	-0.527877	0.00271698	**
Lepidoptera	ilLycPhla1	-0.831436	4.82301e-07	***
Lepidoptera	ilAntCard3	-0.765479	5.25748e-07	***
Lepidoptera	ilBlaAdus2	-0.656902	8.04563e-05	***
Lepidoptera	ilLaoPopu1	-0.596815	0.000631961	***
Lepidoptera	ilPyrMalv3	-0.904558	2.9561e-12	***
Lepidoptera	ilNotDrom1	-0.776274	2.86379e-07	***
Lepidoptera	ilBlaLact1	-0.640948	0.000135629	***
Lepidoptera	ilPluXylo3	-0.20462	0.269509
Lepidoptera	ilTheBrit1	-0.282581	0.241115
Lepidoptera	ilHecDyso1	-0.41195	0.0191433	*
Lepidoptera	ilCydSple1	-0.620613	0.000425847	***
Lepidoptera	ilPapMach1	-0.0874585	0.639902
Lepidoptera	iHemFuc1	-0.852666	2.207e-09	***
Lepidoptera	ilCloCurt1	-0.830069	1.40412e-08	***
Lepidoptera	ilPhaBuce1	-0.879595	7.27779e-11	***
Lepidoptera	ilEspSulp1	-0.79331	1.70817e-07	***
Lepidoptera	ilPleArgu1	-0.211307	0.333111
Lepidoptera	ilZeuPyri1	-0.740689	1.89377e-06	***
Lepidoptera	ilColCroc2	-0.341875	0.0554731
Lepidoptera	ilAclCris2	-0.12355	0.50786
Lepidoptera	ilEndFlam1	-0.737679	1.45609e-06	***
Lepidoptera	ilLysCori1	-0.102446	0.336637
Lepidoptera	ilZygFili1	-0.703922	9.94436e-06	***
Lepidoptera	ilSynAndr1	-0.729967	3.15661e-06	***
Lepidoptera	ilEnnQuei1	-0.822285	1.39774e-08	***
Lepidoptera	ilVanAtal1	-0.81505	1.35241e-08	***
Lepidoptera	ilTinSemi1	-0.791002	1.00811e-10	***
Lepidoptera	ilLimCami1	-0.736778	2.2882e-06	***
Lepidoptera	ilPieBrab1	-0.861564	1.79771e-05	***
Lepidoptera	ilThyBati1	-0.528403	0.00224575	**
Lepidoptera	ilMarLuna1	-0.349526	0.053931
Lepidoptera	ilCelArgi3	-0.625973	0.000625021	***
Lepidoptera	ilOrgAnti1	-0.615519	0.0191159	*
Coleoptera	icPyrSerr1	-0.558243	0.0935222
Coleoptera	icNebBrev1	-0.255701	0.35766
Coleoptera	icRhaFulv1	-0.736867	0.0588517
Coleoptera	icMalBipu1	-0.558876	0.093071
Coleoptera	icAdaBipu1	-0.776107	0.00498015	**
Coleoptera	icAgrMuri1	-0.366843	0.331489
Coleoptera	icPodAlpi1	-0.612693	0.143542
Coleoptera	icCanRust1	-0.0621361	0.894718
Coleoptera	icPolCerv1	-0.194698	0.566187
Coleoptera	icCocSept1	-0.868259	0.00112071	**
Coleoptera	icSilAtra2	-0.67688	0.00203378	**
Coleoptera	icLeiSpin1	-0.481443	0.0200205	*
Coleoptera	icNebSali1	-0.21346	0.352854
Coleoptera	icOphArdo1	-0.458057	0.0485839	*
Coleoptera	icPteMadi1	-0.152593	0.532855
Hymenoptera	iySelTumu1	0.321672	0.208011
Hymenoptera	iyAndMinu1	-0.0115404	0.98041
Hymenoptera	iyAmbArma2	0.614416	0.0335266
Hymenoptera	iyPemLugu1	0.275784	0.653364
Hymenoptera	iyEctCont1	-0.367216	0.196499
Hymenoptera	iyAnoNige1	0.458966	0.085269
Hymenoptera	iyTenNoth1	-0.472812	0.0352629	*
Hymenoptera	iyRhoChlo1	0.0775351	0.831408
Hymenoptera	iyTenMeso1	0.449704	0.192238
Hymenoptera	iyVesVulg1	0.670518	0.000244634
Hymenoptera	iyBomPasc1	-0.41195	0.100372
Hymenoptera	iyVesGerm1	0.461897	0.0201015
Hymenoptera	iyOphLute1	-0.318053	0.289587
Hymenoptera	iyAndDors1	-0.414468	0.727935
Hymenoptera	iyBomPrat1	-0.784917	0.000114299	***
Hymenoptera	iyAncNigr1	0.524502	0.285393
Hymenoptera	iyIchXant1	0.313649	0.320821
Hymenoptera	iyDolSaxo1	0.011816	0.954315
Hymenoptera	iyTipFemo1	0.273065	0.390488
Hymenoptera	iyAndHaem1	-0.711454	0.0730017
Hymenoptera	iyLasMori1	0.601957	0.038361
Hymenoptera	iyLasLatv2	-0.478126	0.0837557
Hymenoptera	iyCerRyby1	-0.599187	0.0235455	*
Hymenoptera	iyLasPaux1	-0.665129	0.0505911
Hymenoptera	iyDolMedi1	0.143526	0.493693
Hymenoptera	iyStePhae1	-0.34764	0.171538
Hymenoptera	iyNomFabr1	-0.47657	0.117256
Hymenoptera	iyEctLitu1	-0.412639	0.161135
Hymenoptera	iyAthRosa1	0.337961	0.412921
Hymenoptera	iyBomHort1	-0.201129	0.423546
Hymenoptera	iyBuaLabo1	0.74523	0.00848534
Hymenoptera	iySphMoni1	-0.475128	0.0398026	*
Diptera	idSarCaer1	0.425686	0.34099
Diptera	idSphTaen1	-0.813344	0.186656
Diptera	idVolInfl1	0.862153	0.0271931
Diptera	idBomDisc1	0.170717	0.746412
Diptera	idBelPand1	-0.955433	0.00293512	**
Diptera	idPhyMeln1	-0.924575	0.00831893	**
Diptera	idMelMell2	0.414533	0.487731
Diptera	idVolInan1	0.659179	0.154444
Diptera	idCriBerb1	0.991719	0.00828126
Diptera	idSyrPipi1	-0.464427	0.430677
Diptera	idNepFlae1	-0.927284	0.0727163
Diptera	idCheVulp2	-0.833694	0.0391866	*
Diptera	idCisGlob1	-0.886317	0.018651	*
Diptera	idGymRotn1	-0.949179	0.00380849	**
Diptera	idSarRose1	0.244092	0.641133
Diptera	idTacFera2	-0.837517	0.0374563	*
Diptera	idPolAmen1	-0.969437	0.00138687	**
Diptera	idStoLuna1	-0.802914	0.0544367
Diptera	idEriPert2	0.465089	0.292987
Diptera	idProAzur1	-0.893155	0.00676113	**
Diptera	idEpiGros1	-0.370074	0.539795
Diptera	idChrBici1	0.887101	0.0447583
Diptera	idXylSylv2	-0.179796	0.772316
Diptera	idPolAngu1	-0.959814	0.00238988	**
Diptera	idRhiCamp1	0.791992	0.110259
Diptera	idBomMajo1	-0.578977	0.228575
Diptera	idMacAtri3	-0.563753	0.243956
Diptera	idPheCory1	0.0420578	0.936951
Diptera	idEpiSucc1	0.382426	0.397188
Diptera	idTacLuri1	-0.925366	0.00814745	**
Diptera	idXanPedi1	-0.444255	0.377457
Diptera	idTheAcut1	-0.942886	0.0047999	**
Diptera	idEriSepu1	0.358641	0.485103
Diptera	idEriArbu1	-0.96541	0.00177405	**
Diptera	idScaPyra1	0.827611	0.172389
Diptera	idEriTena2	-0.802576	0.0546169
Diptera	idCorMarg1	-0.661835	0.152198
Diptera	idPlaAlba1	0.861093	0.138907
Diptera	idMyaFlor2	-0.512603	0.298442
Diptera	idNowFero1	-0.357047	0.487188
Diptera	idEupLati1	-0.112902	0.887098
Diptera	idTheAtra2	-0.331879	0.58533

## Sheet: 09-SCO_data
Single Copy Orthologue	species	gene_ID	GC3_percent	GC3_length	chrm_no	start_position	chrm_size	order
OG0006236	Acleris_cristana	ENSNRAG00005011043.1	58.3607	305	9	3120849	17811303	Lepidoptera
OG0006236	Acleris_literana	ENSALIG00010009724.1	57.0492	305	8	4396230	22751018	Lepidoptera		NOTE: OrthoFinder outgroup species (D. melanogaster for Lep/Hym/Col and O. antiqua for Dip) present within data set
OG0006236	Anthocharis_cardamines	ENSCAHG00000000420.1	30.1639	305	8	8143366	13274196	Lepidoptera
OG0006236	Apoda_limacodes	BRAKERLAPG00005002885.1	33.4426	305	11	19801346	32079633	Lepidoptera
OG0006236	Aporophyla_lueneburgensis	ENSALBG00000001230.1	34.0984	305	13	12925845	32091479	Lepidoptera
OG0006236	Autographa_gamma	ENSAGMG00005015593.1	37.377	305	7	3396832	13107526	Lepidoptera
OG0006236	Bembecia_ichneumoniformis	ENSBICG00000007431.1	28.5246	305	7	12447617	20032190	Lepidoptera
OG0006236	Biston_betularia	ENSBBTG00000017572.1	40.9836	305	7	9901892	15715402	Lepidoptera
OG0006236	Blastobasis_adustella	ENSBADG00005007005.1	45.2459	305	2	16679688	23042226	Lepidoptera
OG0006236	Blastobasis_lacticolella	ENSBLAG00000001927.1	44.918	305	2	16456992	24432496	Lepidoptera
OG0006236	Carcina_quercana	BRAKERCQUG00015015757.1	43.9344	305	8	9675801	16196101	Lepidoptera
OG0006236	Celastrina_argiolus	ENSAAIG00005001743.1	25.5738	305	3	20641425	24553944	Lepidoptera
OG0006236	Clostera_curtula	ENStrtG00005006909.1	35.082	305	6	7627451	20245496	Lepidoptera
OG0006236	Colias_croceus	ENSCEUG00000007375.1	31.4754	305	8	7080426	11651232	Lepidoptera
OG0006236	Craniophora_ligustri	ENSCLSG00005003276.1	29.5082	305	8	6128032	15907400	Lepidoptera
OG0006236	Cydia_splendana	ENSCDEG00005020868.1	57.7049	305	1	27806411	36108118	Lepidoptera
OG0006236	Neomicropteryx_cornuta	FBgn0003687	68.5246	305	NA	NA	NA	Lepidoptera
OG0006236	Emmelina_monodactyla	ENSEMNG00005005461.1	33.7705	305	1	5828886	15905434	Lepidoptera
OG0006236	Endotricha_flammealis	BRAKEREFAG00010003037.1	31.8033	305	13	10604115	16153102	Lepidoptera
OG0006236	Ennomos_fuscantarius	ENSEFNG00000020000.1	39.0164	305	7	10372434	16839465	Lepidoptera
OG0006236	Ennomos_quercinarius	ENSEQUG00005002695.1	38.6885	305	5	11707671	19482298	Lepidoptera
OG0006236	Esperia_sulphurella	BRAKERHEEG00000015523.1	36.7213	305	8	10275032	17124016	Lepidoptera
OG0006236	Euclidia_mi	ENSEIMG00000005842.1	33.1148	305	3	59011316	125470289	Lepidoptera
OG0006236	Eupithecia_dodoneata	ENSEDDG00005013340.1	36.7213	305	9	6217662	12920275	Lepidoptera
OG0006236	Hecatera_dysodea	ENSHDYG00000019476.1	33.4426	305	8	13634296	22888785	Lepidoptera
OG0006236	Hedya_salicella	ENSHSLG00005006830.1	51.8033	305	2	34427041	45122075	Lepidoptera
OG0006236	Hemaris_fuciformis	ENSHFCG00000010862.1	26.8852	305	6	10816590	17323493	Lepidoptera
OG0006236	Hypena_proboscidalis	ENSHPOG00000008013.1	41.9672	305	6	17933430	23150374	Lepidoptera
OG0006236	Laothoe_populi	BRAKERLPPG00005015490.1	30.4918	305	9	13526366	21581437	Lepidoptera
OG0006236	Leptidea_sinapis	ENSLSNG00005012555.1	31.4754	305	24	3150599	13606782	Lepidoptera
OG0006236	Limenitis_camilla	ENSLAIG00005003891.1	28.1967	305	10	6252455	15854274	Lepidoptera
OG0006236	Lycaena_phlaeas	ENSLPHG00000008674.1	26.5574	305	4	16513945	21478936	Lepidoptera
OG0006236	Lysandra_coridon	ENSLNOG00000001922.1	33.1148	305	38	1573210	5867063	Lepidoptera
OG0006236	Maniola_jurtina	ENSMJUG00000009869.1	34.7541	305	11	10300945	15109321	Lepidoptera
OG0006236	Marasmarcha_lunaedactyla	BRAKERMLDG00005019023.1	31.1475	305	9	19837844	29297949	Lepidoptera
OG0006236	Meganola_albula	ENSALAG00005008196.1	30.8197	305	4	9858831	16127093	Lepidoptera
OG0006236	Micropterix_aruncella	ENSAXIG00000012413.1	53.7705	305	4	17171874	40563004	Lepidoptera
OG0006236	Neomicropteryx_cornuta	snap-ptg000006l-processed-gene-139.4-mRNA-1	36.7213	305	NA	NA	NA	Lepidoptera
OG0006236	Notodonta_dromedarius	ENSNDRG00005008114.1	32.1311	305	7	8158225	12718468	Lepidoptera
OG0006236	Ochlodes_sylvanus	ENSOSYG00005004031.1	30.1639	305	9	5124897	13884378	Lepidoptera
OG0006236	Orgyia_antiqua	ENSOAIG00000006150.1	36.3934	305	4	926301	36797664	Lepidoptera
OG0006236	Papilio_machaon	ENSPNHG00000014708.1	32.459	305	7	3536572	9346884	Lepidoptera
OG0006236	Parapoynx_stratiotata	ENSSOYG00005010667.1	34.4262	305	8	12722832	17993958	Lepidoptera
OG0006236	Pararge_aegeria	ENSPAGG00005015618.1	32.459	305	11	6225073	19417568	Lepidoptera
OG0006236	Phalera_bucephala	ENSPBCG00000009681.1	31.8033	305	4	22535173	39665024	Lepidoptera
OG0006236	Pieris_brassicae	ENSPBSG00000004325.1	27.8689	305	2	18305363	23112875	Lepidoptera
OG0006236	Plebejus_argus	ENSAPBG00000004061.1	31.8033	305	4	3155327	20012457	Lepidoptera
OG0006236	Plutella_xylostella	ENSPXYG00000004786.1	65.9016	305	12	7610812	11898994	Lepidoptera
OG0006236	Pyrgus_malvae	ENSPMVG00005005031.1	35.4098	305	8	11746222	29231887	Lepidoptera
OG0006236	Sesia_bembeciformis	BRAKERBSSG00005014121.1	34.7541	305	8	7072118	18688228	Lepidoptera
OG0006236	Synanthedon_andrenaeformis	BRAKERSADG00000015868.1	28.5246	305	8	4811959	13480289	Lepidoptera
OG0006236	Thera_britannica	ENSTAIG00005006787.1	42.623	305	2	7475437	27175167	Lepidoptera
OG0006236	Thyatira_batis	ENSBTYG00000006753.1	30.4918	305	7	7146390	11780518	Lepidoptera
OG0006236	Thymelicus_sylvestris	ENSTEVG00005006363.1	34.7541	305	8	6928589	18160971	Lepidoptera
OG0006236	Tinea_semifulvella	ENSTAEG00005007330.1	47.8689	305	27	5437094	11809494	Lepidoptera
OG0006236	Tinea_trinotella	ENSTTNG00000001247.1	31.1475	305	6	3695073	15113488	Lepidoptera
OG0006236	Vanessa_atalanta	ENSVATG00000012431.1	26.2295	305	9	11314790	13285318	Lepidoptera
OG0006236	Xestia_xanthographa	ENSXXAG00000001169.1	33.4426	305	15	18366030	30945610	Lepidoptera
OG0006236	Yponomeuta_sedellus	ENSYSDG00005005889.1	54.0984	305	3	1466036	26282666	Lepidoptera
OG0006236	Zeuzera_pyrina	BRAKERZPYG00000020053.1	27.541	305	8	16265521	26068452	Lepidoptera
OG0006236	Zygaena_filipendulae	ENSZFIG00005002699.1	24.918	305	7	5345347	14336197	Lepidoptera
OG0005657	Acleris_cristana	ENSNRAG00005013076.1	73.4793	822	Z	52018900	59523289	Lepidoptera
OG0005657	Acleris_literana	ENSALIG00010012457.1	71.7762	822	Z	90063085	102365968	Lepidoptera
OG0005657	Anthocharis_cardamines	ENSCAHG00000011730.1	48.2968	822	Z	10810627	16447102	Lepidoptera
OG0005657	Apoda_limacodes	BRAKERLAPG00005022510.1	42.7007	822	Z	20671644	55212830	Lepidoptera
OG0005657	Aporophyla_lueneburgensis	ENSALBG00000012589.1	54.7445	822	Z	28477569	47305837	Lepidoptera
OG0005657	Autographa_gamma	ENSAGMG00005016123.1	56.9343	822	Z	7787981	19124284	Lepidoptera
OG0005657	Bembecia_ichneumoniformis	ENSBICG00000014818.1	42.5791	822	Z	5919020	19088362	Lepidoptera
OG0005657	Biston_betularia	ENSBBTG00000024433.1	86.253	822	Z	17648226	18795478	Lepidoptera
OG0005657	Blastobasis_adustella	ENSBADG00005000495.1	53.163	822	Z	11722667	33699264	Lepidoptera
OG0005657	Blastobasis_lacticolella	ENSBLAG00000011211.1	54.2579	822	Z	22830856	35431177	Lepidoptera
OG0005657	Carcina_quercana	BRAKERCQUG00015017415.1	75.7908	822	Z	2346317	23876981	Lepidoptera
OG0005657	Celastrina_argiolus	ENSAAIG00005010004.1	67.5182	822	Z	1371127	23768927	Lepidoptera
OG0005657	Clostera_curtula	ENStrtG00005000520.1	62.7737	822	Z	15343373	27404194	Lepidoptera
OG0005657	Colias_croceus	ENSCEUG00000013157.1	59.3674	822	Z	6285351	17237107	Lepidoptera
OG0005657	Craniophora_ligustri	ENSCLSG00005004208.1	51.5815	822	Z	14009098	21317134	Lepidoptera
OG0005657	Cydia_splendana	ENSCDEG00005021454.1	77.6156	822	Z	40453971	49817474	Lepidoptera
OG0005657	Neomicropteryx_cornuta	FBgn0263352	57.9075	822	NA	NA	NA	Lepidoptera
OG0005657	Emmelina_monodactyla	ENSEMNG00005002080.1	49.5134	822	Z	4498866	16349857	Lepidoptera
OG0005657	Endotricha_flammealis	BRAKEREFAG00010017280.1	49.635	822	Z	7204499	24152721	Lepidoptera
OG0005657	Ennomos_fuscantarius	ENSEFNG00000027213.1	90.8759	822	Z	15780652	19450406	Lepidoptera
OG0005657	Ennomos_quercinarius	ENSEQUG00005002991.1	93.674	822	Z	72814	20694582	Lepidoptera
OG0005657	Esperia_sulphurella	BRAKERHEEG00000017133.1	62.5304	822	Z	6835861	26432394	Lepidoptera
OG0005657	Euclidia_mi	ENSEIMG00000004995.1	52.9197	822	Z	44279468	67210731	Lepidoptera
OG0005657	Eupithecia_dodoneata	ENSEDDG00005012861.1	86.0097	822	Z	16436225	17599884	Lepidoptera
OG0005657	Hecatera_dysodea	ENSHDYG00000023491.1	55.2311	822	Z	19499091	30380561	Lepidoptera
OG0005657	Hedya_salicella	ENSHSLG00005008571.1	76.764	822	Z	13098169	128845201	Lepidoptera
OG0005657	Hemaris_fuciformis	ENSHFCG00000002734.1	59.3674	822	Z	10046082	25571237	Lepidoptera
OG0005657	Hypena_proboscidalis	ENSHPOG00000006205.1	50.6083	822	Z	12474811	34615938	Lepidoptera
OG0005657	Laothoe_populi	BRAKERLPPG00005016721.1	57.2993	822	Z	6381546	24184896	Lepidoptera
OG0005657	Leptidea_sinapis	ENSLSNG00005003670.1	38.0779	822	Z	16580070	36552532	Lepidoptera
OG0005657	Limenitis_camilla	ENSLAIG00005006800.1	48.5401	822	Z	17069014	21933589	Lepidoptera
OG0005657	Lycaena_phlaeas	ENSLPHG00000011168.1	58.7591	822	Z	20424739	20537792	Lepidoptera
OG0005657	Lysandra_coridon	ENSLNOG00000015529.1	62.4088	822	Z	17001087	34005801	Lepidoptera
OG0005657	Maniola_jurtina	ENSMJUG00000009329.1	67.0316	822	Z	16791714	17206038	Lepidoptera
OG0005657	Marasmarcha_lunaedactyla	BRAKERMLDG00005021102.1	42.2141	822	Z	21311543	47084863	Lepidoptera
OG0005657	Meganola_albula	ENSALAG00005011959.1	46.837	822	Z	12375841	25687960	Lepidoptera
OG0005657	Micropterix_aruncella	ENSAXIG00000007652.1	49.1484	822	Z	6344853	85726809	Lepidoptera
OG0005657	Neomicropteryx_cornuta	maker-ptg000019l-snap-gene-606.21-mRNA-1	29.562	822	NA	NA	NA	Lepidoptera
OG0005657	Notodonta_dromedarius	ENSNDRG00005011467.1	60.9489	822	Z	10047496	14291946	Lepidoptera
OG0005657	Ochlodes_sylvanus	ENSOSYG00005010180.1	57.056	822	Z	11531438	18035290	Lepidoptera
OG0005657	Orgyia_antiqua	ENSOAIG00000014363.1	36.253	822	Z	14227422	38398989	Lepidoptera
OG0005657	Papilio_machaon	ENSPNHG00000000054.1	38.3212	822	Z	8205704	11236252	Lepidoptera
OG0005657	Parapoynx_stratiotata	ENSSOYG00005006116.1	55.4745	822	Z	9144986	22161367	Lepidoptera
OG0005657	Pararge_aegeria	ENSPAGG00005003764.1	59.854	822	Z	3751099	27171456	Lepidoptera
OG0005657	Phalera_bucephala	ENSPBCG00000014051.1	54.6229	822	Z	19954878	59027677	Lepidoptera
OG0005657	Pieris_brassicae	ENSPBSG00000005023.1	39.6594	822	Z	9632648	12974436	Lepidoptera
OG0005657	Plebejus_argus	ENSAPBG00000011578.1	60.0973	822	Z	17742740	18842601	Lepidoptera
OG0005657	Plutella_xylostella	ENSPXYG00000028951.1	71.4112	822	Z	6840658	16174618	Lepidoptera
OG0005657	Pyrgus_malvae	ENSPMVG00005001274.1	58.8808	822	Z	12259732	32469249	Lepidoptera
OG0005657	Sesia_bembeciformis	BRAKERBSSG00005015251.1	46.2287	822	Z	16249374	23076235	Lepidoptera
OG0005657	Synanthedon_andrenaeformis	BRAKERSADG00000017297.1	43.1873	822	Z	4479485	17284882	Lepidoptera
OG0005657	Thera_britannica	ENSTAIG00005012962.1	64.2336	822	Z	2435976	19734313	Lepidoptera
OG0005657	Thyatira_batis	ENSBTYG00000008022.1	46.3504	822	Z	7335505	15095819	Lepidoptera
OG0005657	Thymelicus_sylvestris	ENSTEVG00005009196.1	51.5815	822	Z	9428643	37236842	Lepidoptera
OG0005657	Tinea_semifulvella	ENSTAEG00005000646.1	45.2555	822	Z	15896291	35936759	Lepidoptera
OG0005657	Tinea_trinotella	ENSTTNG00000006533.1	33.455	822	Z	9043003	21020397	Lepidoptera
OG0005657	Vanessa_atalanta	ENSVATG00000016125.1	47.4453	822	Z	2073562	16450097	Lepidoptera
OG0005657	Xestia_xanthographa	ENSXXAG00000007125.1	41.7275	822	Z	14599651	42568189	Lepidoptera
OG0005657	Yponomeuta_sedellus	ENSYSDG00005010265.1	71.2895	822	Z	19827742	27294112	Lepidoptera
OG0005657	Zeuzera_pyrina	BRAKERZPYG00000021903.1	37.1046	822	Z	19005655	28043699	Lepidoptera
OG0005657	Zygaena_filipendulae	ENSZFIG00005002979.1	55.9611	822	Z	9737403	14596444	Lepidoptera
OG0006526	Acleris_cristana	ENSNRAG00005001293.1	73.5608	1407	15	7531692	15829237	Lepidoptera
OG0006526	Acleris_literana	ENSALIG00010000657.1	74.2004	1407	16	9370536	19477194	Lepidoptera
OG0006526	Anthocharis_cardamines	ENSCAHG00000008866.1	69.4385	1407	16	1332194	11841443	Lepidoptera
OG0006526	Apoda_limacodes	BRAKERLAPG00005015420.1	52.8074	1407	3	14922730	36785723	Lepidoptera
OG0006526	Aporophyla_lueneburgensis	ENSALBG00000005954.1	61.7626	1407	21	3577278	29039451	Lepidoptera
OG0006526	Autographa_gamma	ENSAGMG00005004930.1	72.2814	1407	17	1186532	11550995	Lepidoptera
OG0006526	Bembecia_ichneumoniformis	ENSBICG00000009144.1	61.3362	1407	16	12254018	17686735	Lepidoptera
OG0006526	Biston_betularia	ENSBBTG00000025751.1	64.7477	1407	16	1439828	14013682	Lepidoptera
OG0006526	Blastobasis_adustella	ENSBADG00005002033.1	73.9161	1407	15	1560401	18016841	Lepidoptera
OG0006526	Blastobasis_lacticolella	ENSBLAG00000005548.1	74.9112	1407	16	16727397	18520852	Lepidoptera
OG0006526	Carcina_quercana	BRAKERCQUG00015004779.1	68.1592	1407	16	1276675	14037792	Lepidoptera
OG0006526	Celastrina_argiolus	ENSAAIG00005004904.1	69.4385	1407	18	13585794	16965134	Lepidoptera
OG0006526	Clostera_curtula	ENStrtG00005010502.1	55.4371	1407	15	15270597	17175963	Lepidoptera
OG0006526	Colias_croceus	ENSCEUG00000020978.1	60.3412	1407	15	1458505	10729550	Lepidoptera
OG0006526	Craniophora_ligustri	ENSCLSG00005011543.1	66.8799	1407	15	12445906	14684169	Lepidoptera
OG0006526	Cydia_splendana	ENSCDEG00005009870.1	63.7527	1407	15	2725977	19691877	Lepidoptera
OG0006526	Neomicropteryx_cornuta	FBgn0264560	57.1429	1407	NA	NA	NA	Lepidoptera
OG0006526	Emmelina_monodactyla	ENSEMNG00005008996.1	68.8699	1407	19	8400725	9589175	Lepidoptera
OG0006526	Endotricha_flammealis	BRAKEREFAG00010004808.1	68.3724	1407	17	13209306	15254705	Lepidoptera
OG0006526	Ennomos_fuscantarius	ENSEFNG00000028106.1	78.8202	1407	16	1483323	15057388	Lepidoptera
OG0006526	Ennomos_quercinarius	ENSEQUG00005005907.1	71.0732	1407	15	1987160	16475101	Lepidoptera
OG0006526	Esperia_sulphurella	BRAKERHEEG00000004687.1	75.1955	1407	16	2288685	15438083	Lepidoptera
OG0006526	Euclidia_mi	ENSEIMG00000006773.1	64.6766	1407	21	52253670	58499226	Lepidoptera
OG0006526	Eupithecia_dodoneata	ENSEDDG00005002089.1	68.941	1407	17	10843951	12007789	Lepidoptera
OG0006526	Hecatera_dysodea	ENSHDYG00000024935.1	68.7989	1407	18	17548935	20070805	Lepidoptera
OG0006526	Hedya_salicella	ENSHSLG00005013549.1	69.4385	1407	14	20458452	23771224	Lepidoptera
OG0006526	Hemaris_fuciformis	ENSHFCG00000013767.1	72.7079	1407	17	13203947	15174581	Lepidoptera
OG0006526	Hypena_proboscidalis	ENSHPOG00000008968.1	64.6055	1407	17	18388296	20496581	Lepidoptera
OG0006526	Laothoe_populi	BRAKERLPPG00005005699.1	68.5856	1407	17	2332031	18922890	Lepidoptera
OG0006526	Leptidea_sinapis	ENSLSNG00005018357.1	66.0981	1407	7	12551670	16178663	Lepidoptera
OG0006526	Limenitis_camilla	ENSLAIG00005004268.1	61.194	1407	17	38578	14059819	Lepidoptera
OG0006526	Lycaena_phlaeas	ENSLPHG00000005771.1	73.9872	1407	18	1333625	14886526	Lepidoptera
OG0006526	Lysandra_coridon	ENSLNOG00000007145.1	65.8849	1407	81	654250	4343187	Lepidoptera
OG0006526	Maniola_jurtina	ENSMJUG00000003163.1	58.0668	1407	17	12050003	13715123	Lepidoptera
OG0006526	Marasmarcha_lunaedactyla	BRAKERMLDG00005005150.1	50.0355	1407	15	2315821	25328583	Lepidoptera
OG0006526	Meganola_albula	ENSALAG00005006279.1	58.8486	1407	17	11628447	13346821	Lepidoptera
OG0006526	Micropterix_aruncella	ENSAXIG00000004924.1	50.1777	1407	14	32255260	33762414	Lepidoptera
OG0006526	Neomicropteryx_cornuta	maker-ptg000031l-snap-gene-5.12-mRNA-1	27.7896	1407	NA	NA	NA	Lepidoptera
OG0006526	Notodonta_dromedarius	ENSNDRG00005002127.1	82.516	1407	17	9919592	11133543	Lepidoptera
OG0006526	Ochlodes_sylvanus	ENSOSYG00005008221.1	84.7193	1407	16	1528056	12618286	Lepidoptera
OG0006526	Orgyia_antiqua	ENSOAIG00000010850.1	37.882	1407	6	19680976	34414056	Lepidoptera
OG0006526	Papilio_machaon	ENSPNHG00000010278.1	70.9311	1407	15	7870241	8215472	Lepidoptera
OG0006526	Parapoynx_stratiotata	ENSSOYG00005012302.1	70.0782	1407	16	13835961	15984593	Lepidoptera
OG0006526	Pararge_aegeria	ENSPAGG00005005503.1	59.9147	1407	17	2564385	17724597	Lepidoptera
OG0006526	Phalera_bucephala	ENSPBCG00000002567.1	68.5146	1407	15	25881457	29291170	Lepidoptera
OG0006526	Pieris_brassicae	ENSPBSG00000016391.1	50.8884	1407	8	7989544	21291167	Lepidoptera
OG0006526	Plebejus_argus	ENSAPBG00000015874.1	22.4591	1407	19	2633305	13381465	Lepidoptera
OG0006526	Plutella_xylostella	ENSPXYG00000022609.1	73.774	1407	3	9548808	10808545	Lepidoptera
OG0006526	Pyrgus_malvae	ENSPMVG00005002290.1	62.2601	1407	16	3147788	24252642	Lepidoptera
OG0006526	Sesia_bembeciformis	BRAKERBSSG00005003140.1	55.4371	1407	14	14470101	16601142	Lepidoptera
OG0006526	Synanthedon_andrenaeformis	BRAKERSADG00000004643.1	63.0419	1407	16	1262177	11765226	Lepidoptera
OG0006526	Thera_britannica	ENSTAIG00005006813.1	66.6667	1407	2	25376632	27175167	Lepidoptera
OG0006526	Thyatira_batis	ENSBTYG00000013237.1	64.6766	1407	15	1395254	10557326	Lepidoptera
OG0006526	Thymelicus_sylvestris	ENSTEVG00005013493.1	81.592	1407	15	1812238	16110235	Lepidoptera
OG0006526	Tinea_semifulvella	ENSTAEG00005010031.1	43.2836	1407	42	2804534	8584750	Lepidoptera
OG0006526	Tinea_trinotella	ENSTTNG00000007970.1	41.6489	1407	15	11947857	13223055	Lepidoptera
OG0006526	Vanessa_atalanta	ENSVATG00000002512.1	71.2154	1407	16	1454897	12152710	Lepidoptera
OG0006526	Xestia_xanthographa	ENSXXAG00000012478.1	65.4584	1407	19	4955884	30036985	Lepidoptera
OG0006526	Yponomeuta_sedellus	ENSYSDG00005012190.1	77.8252	1407	17	19986805	22173098	Lepidoptera
OG0006526	Zeuzera_pyrina	BRAKERZPYG00000005146.1	51.8834	1407	15	20650084	23504384	Lepidoptera
OG0006526	Zygaena_filipendulae	ENSZFIG00005006818.1	85.2168	1407	16	1335181	11880777	Lepidoptera
OG0005918	Acleris_cristana	ENSNRAG00005010643.1	30.9735	226	3	16038358	19169187	Lepidoptera
OG0005918	Acleris_literana	ENSALIG00010004062.1	32.7434	226	2	23056007	27445930	Lepidoptera
OG0005918	Anthocharis_cardamines	ENSCAHG00000009937.1	27.4336	226	10	486594	12719581	Lepidoptera
OG0005918	Apoda_limacodes	BRAKERLAPG00005001974.1	29.2035	226	10	6950761	33121151	Lepidoptera
OG0005918	Aporophyla_lueneburgensis	ENSALBG00000008533.1	33.6283	226	3	31959587	38889971	Lepidoptera
OG0005918	Autographa_gamma	ENSAGMG00005001148.1	34.9558	226	11	2376922	12761877	Lepidoptera
OG0005918	Bembecia_ichneumoniformis	ENSBICG00000005386.1	25.6637	226	10	16157042	19634823	Lepidoptera
OG0005918	Biston_betularia	ENSBBTG00000027035.1	24.7788	226	13	2703938	14726131	Lepidoptera
OG0005918	Blastobasis_adustella	ENSBADG00005006151.1	30.531	226	7	16506699	21044165	Lepidoptera
OG0005918	Blastobasis_lacticolella	ENSBLAG00000004381.1	29.2035	226	9	16470910	21093454	Lepidoptera
OG0005918	Carcina_quercana	BRAKERCQUG00015002619.1	33.6283	226	12	12801777	15272043	Lepidoptera
OG0005918	Celastrina_argiolus	ENSAAIG00005005137.1	20.7965	226	11	3639913	19022155	Lepidoptera
OG0005918	Clostera_curtula	ENStrtG00005004126.1	25.6637	226	12	3029024	18278162	Lepidoptera
OG0005918	Colias_croceus	ENSCEUG00000004639.1	30.9735	226	11	632134	11312006	Lepidoptera
OG0005918	Craniophora_ligustri	ENSCLSG00005003284.1	31.4159	226	10	3018893	15583887	Lepidoptera
OG0005918	Cydia_splendana	ENSCDEG00005016315.1	37.6106	226	6	20694023	24834953	Lepidoptera
OG0005918	Neomicropteryx_cornuta	FBgn0052418	70.7965	226	NA	NA	NA	Lepidoptera
OG0005918	Emmelina_monodactyla	ENSEMNG00005008913.1	30.9735	226	12	8185223	10352111	Lepidoptera
OG0005918	Endotricha_flammealis	BRAKEREFAG00010016302.1	30.0885	226	9	13662913	16912277	Lepidoptera
OG0005918	Ennomos_fuscantarius	ENSEFNG00000025688.1	32.7434	226	10	13052900	16088531	Lepidoptera
OG0005918	Ennomos_quercinarius	ENSEQUG00005001399.1	34.9558	226	11	3194037	17413369	Lepidoptera
OG0005918	Esperia_sulphurella	BRAKERHEEG00000001570.1	37.6106	226	10	13257663	16722533	Lepidoptera
OG0005918	Euclidia_mi	ENSEIMG00000001817.1	30.9735	226	2	30148162	126514003	Lepidoptera
OG0005918	Eupithecia_dodoneata	ENSEDDG00005002148.1	33.1858	226	13	10119699	12508185	Lepidoptera
OG0005918	Hecatera_dysodea	ENSHDYG00000017099.1	34.5133	226	9	17884870	22532548	Lepidoptera
OG0005918	Hedya_salicella	ENSHSLG00005009403.1	31.8584	226	7	5241334	27275373	Lepidoptera
OG0005918	Hemaris_fuciformis	ENSHFCG00000006269.1	26.9912	226	9	3403609	16927926	Lepidoptera
OG0005918	Hypena_proboscidalis	ENSHPOG00000011866.1	34.0708	226	7	3932998	23083898	Lepidoptera
OG0005918	Laothoe_populi	BRAKERLPPG00005001286.1	30.0885	226	10	17389722	21426275	Lepidoptera
OG0005918	Leptidea_sinapis	ENSLSNG00005005372.1	25.6637	226	Z	35501614	36552532	Lepidoptera
OG0005918	Limenitis_camilla	ENSLAIG00005011273.1	24.3363	226	12	12478340	15429705	Lepidoptera
OG0005918	Lycaena_phlaeas	ENSLPHG00000009507.1	20.354	226	12	2726542	16777694	Lepidoptera
OG0005918	Lysandra_coridon	ENSLNOG00000011655.1	30.0885	226	8	3930548	7385245	Lepidoptera
OG0005918	Maniola_jurtina	ENSMJUG00000010905.1	30.0885	226	14	12052719	14702743	Lepidoptera
OG0005918	Marasmarcha_lunaedactyla	BRAKERMLDG00005018426.1	24.3363	226	8	8613409	29301264	Lepidoptera
OG0005918	Meganola_albula	ENSALAG00005000166.1	27.4336	226	11	2778063	14256032	Lepidoptera
OG0005918	Micropterix_aruncella	ENSAXIG00000009789.1	54.8673	226	15	30852438	33696816	Lepidoptera
OG0005918	Neomicropteryx_cornuta	maker-ptg000033l-snap-gene-131.23-mRNA-1	38.9381	226	NA	NA	NA	Lepidoptera
OG0005918	Notodonta_dromedarius	ENSNDRG00005013771.1	38.9381	226	9	2252496	12329638	Lepidoptera
OG0005918	Ochlodes_sylvanus	ENSOSYG00005003007.1	23.8938	226	11	2446225	13557832	Lepidoptera
OG0005918	Orgyia_antiqua	ENSOAIG00000006560.1	26.9912	226	4	21812188	36797664	Lepidoptera
OG0005918	Papilio_machaon	ENSPNHG00000005665.1	29.2035	226	10	1562874	8867946	Lepidoptera
OG0005918	Parapoynx_stratiotata	ENSSOYG00005001419.1	26.9912	226	10	3233867	17209992	Lepidoptera
OG0005918	Pararge_aegeria	ENSPAGG00005005442.1	29.2035	226	14	3680521	18514894	Lepidoptera
OG0005918	Phalera_bucephala	ENSPBCG00000001884.1	31.8584	226	1	35330861	43488875	Lepidoptera
OG0005918	Pieris_brassicae	ENSPBSG00000016794.1	21.6814	226	4	19951521	22868737	Lepidoptera
OG0005918	Plebejus_argus	ENSAPBG00000014143.1	27.8761	226	13	12034083	14485148	Lepidoptera
OG0005918	Plutella_xylostella	ENSPXYG00000007565.1	30.531	226	17	4809151	11824421	Lepidoptera
OG0005918	Pyrgus_malvae	ENSPMVG00005009659.1	28.7611	226	2	25456124	30606672	Lepidoptera
OG0005918	Sesia_bembeciformis	BRAKERBSSG00005015027.1	31.4159	226	9	14718233	17981566	Lepidoptera
OG0005918	Synanthedon_andrenaeformis	BRAKERSADG00000001945.1	24.3363	226	11	2046582	12752707	Lepidoptera
OG0005918	Thera_britannica	ENSTAIG00005007471.1	28.7611	226	4	11017274	26284077	Lepidoptera
OG0005918	Thyatira_batis	ENSBTYG00000003432.1	31.8584	226	11	2290803	11228407	Lepidoptera
OG0005918	Thymelicus_sylvestris	ENSTEVG00005013421.1	28.7611	226	10	14539511	17897838	Lepidoptera
OG0005918	Tinea_semifulvella	ENSTAEG00005005864.1	39.823	226	19	1337815	12617797	Lepidoptera
OG0005918	Tinea_trinotella	ENSTTNG00000008028.1	27.8761	226	11	13034990	13779792	Lepidoptera
OG0005918	Vanessa_atalanta	ENSVATG00000004052.1	26.9912	226	8	686267	13647547	Lepidoptera
OG0005918	Xestia_xanthographa	ENSXXAG00000011354.1	32.7434	226	7	6993565	32149579	Lepidoptera
OG0005918	Yponomeuta_sedellus	ENSYSDG00005008278.1	35.8407	226	11	19362196	24050226	Lepidoptera
OG0005918	Zeuzera_pyrina	BRAKERZPYG00000021759.1	19.469	226	9	5528107	26031661	Lepidoptera
OG0005918	Zygaena_filipendulae	ENSZFIG00005002147.1	28.3186	226	10	2294450	12778868	Lepidoptera
OG0006363	Acleris_cristana	ENSNRAG00005001132.1	55.2567	818	12	7862242	16607757	Lepidoptera
OG0006363	Acleris_literana	ENSALIG00010000099.1	55.9902	818	13	10871774	20431359	Lepidoptera
OG0006363	Anthocharis_cardamines	ENSCAHG00000000456.1	30.3178	818	13	6095078	12348000	Lepidoptera
OG0006363	Apoda_limacodes	BRAKERLAPG00005007953.1	32.0293	818	17	14736855	28783073	Lepidoptera
OG0006363	Aporophyla_lueneburgensis	ENSALBG00000007561.1	23.9609	818	20	15207190	30703409	Lepidoptera
OG0006363	Autographa_gamma	ENSAGMG00005002187.1	44.621	818	13	6098818	12167202	Lepidoptera
OG0006363	Bembecia_ichneumoniformis	ENSBICG00000002227.1	34.4743	818	14	9103807	18265324	Lepidoptera
OG0006363	Biston_betularia	ENSBBTG00000017919.1	40.709	818	11	7465468	14790450	Lepidoptera
OG0006363	Blastobasis_adustella	ENSBADG00005001576.1	50.6112	818	17	8658374	17240833	Lepidoptera
OG0006363	Blastobasis_lacticolella	ENSBLAG00000010776.1	50.489	818	18	9083885	18142823	Lepidoptera
OG0006363	Carcina_quercana	BRAKERCQUG00015016935.1	41.4425	818	9	8483258	16185674	Lepidoptera
OG0006363	Celastrina_argiolus	ENSAAIG00005004191.1	42.0538	818	14	9505416	18516317	Lepidoptera
OG0006363	Clostera_curtula	ENStrtG00005006655.1	40.9535	818	11	9483236	18480563	Lepidoptera
OG0006363	Colias_croceus	ENSCEUG00000017864.1	31.9071	818	9	5691791	11343046	Lepidoptera
OG0006363	Craniophora_ligustri	ENSCLSG00005001696.1	41.9315	818	12	7592991	15138013	Lepidoptera
OG0006363	Cydia_splendana	ENSCDEG00005014296.1	37.8973	818	12	9670225	21274828	Lepidoptera
OG0006363	Neomicropteryx_cornuta	FBgn0036612	57.335	818	NA	NA	NA	Lepidoptera
OG0006363	Emmelina_monodactyla	ENSEMNG00005007189.1	36.6748	818	9	5157359	10791125	Lepidoptera
OG0006363	Endotricha_flammealis	BRAKEREFAG00010001311.1	32.2738	818	10	6808212	16800806	Lepidoptera
OG0006363	Ennomos_fuscantarius	ENSEFNG00000026587.1	44.621	818	12	7849853	15884173	Lepidoptera
OG0006363	Ennomos_quercinarius	ENSEQUG00005005637.2	44.9878	818	12	8518030	17369662	Lepidoptera
OG0006363	Esperia_sulphurella	BRAKERHEEG00000001739.1	43.2763	818	11	8034069	16379052	Lepidoptera
OG0006363	Euclidia_mi	ENSEIMG00000008968.1	40.5868	818	19	27810228	67224037	Lepidoptera
OG0006363	Eupithecia_dodoneata	ENSEDDG00005000304.1	45.4768	818	12	6114334	12556972	Lepidoptera
OG0006363	Hecatera_dysodea	ENSHDYG00000015363.1	47.7995	818	14	10424872	21027985	Lepidoptera
OG0006363	Hedya_salicella	ENSHSLG00005003590.1	43.0318	818	10	12716496	25550971	Lepidoptera
OG0006363	Hemaris_fuciformis	ENSHFCG00000005148.1	37.4083	818	14	7902016	15875061	Lepidoptera
OG0006363	Hypena_proboscidalis	ENSHPOG00000010634.1	42.7873	818	16	10846492	21179654	Lepidoptera
OG0006363	Laothoe_populi	BRAKERLPPG00005007407.1	36.5526	818	2	9789491	26138537	Lepidoptera
OG0006363	Leptidea_sinapis	ENSLSNG00005007646.1	33.1296	818	20	6796564	14099670	Lepidoptera
OG0006363	Limenitis_camilla	ENSLAIG00005004510.1	28.9731	818	13	7350464	15214206	Lepidoptera
OG0006363	Lycaena_phlaeas	ENSLPHG00000001071.1	37.1638	818	15	7971070	15869936	Lepidoptera
OG0006363	Lysandra_coridon	ENSLNOG00000009255.1	50.7335	818	19	5099827	6488370	Lepidoptera
OG0006363	Maniola_jurtina	ENSMJUG00000013810.1	35.5746	818	9	7677467	15233260	Lepidoptera
OG0006363	Marasmarcha_lunaedactyla	BRAKERMLDG00005005613.1	42.9095	818	16	8660067	24609518	Lepidoptera
OG0006363	Meganola_albula	ENSALAG00005002631.1	38.6308	818	12	6923405	14254146	Lepidoptera
OG0006363	Micropterix_aruncella	ENSAXIG00000004521.1	53.6675	818	11	32209205	35920917	Lepidoptera
OG0006363	Neomicropteryx_cornuta	maker-ptg000020l-snap-gene-48.0-mRNA-1	34.5966	818	NA	NA	NA	Lepidoptera
OG0006363	Notodonta_dromedarius	ENSNDRG00005005144.1	40.8313	818	13	5937328	11989544	Lepidoptera
OG0006363	Ochlodes_sylvanus	ENSOSYG00005007845.1	33.3741	818	13	6728886	13360401	Lepidoptera
OG0006363	Orgyia_antiqua	ENSOAIG00000012356.1	33.6186	818	7	20099248	33299986	Lepidoptera
OG0006363	Papilio_machaon	ENSPNHG00000014756.1	44.7433	818	12	4290955	8641220	Lepidoptera
OG0006363	Parapoynx_stratiotata	ENSSOYG00005004911.1	36.0636	818	15	8088487	16133259	Lepidoptera
OG0006363	Pararge_aegeria	ENSPAGG00005007041.1	33.1296	818	16	8990404	18405481	Lepidoptera
OG0006363	Phalera_bucephala	ENSPBCG00000000901.1	35.5746	818	14	16491313	31289452	Lepidoptera
OG0006363	Pieris_brassicae	ENSPBSG00000003574.1	32.7628	818	5	4913790	22819118	Lepidoptera
OG0006363	Plebejus_argus	ENSAPBG00000004956.1	50.1222	818	14	7612950	14384835	Lepidoptera
OG0006363	Plutella_xylostella	ENSPXYG00000016970.1	64.9144	818	29	5491683	11339310	Lepidoptera
OG0006363	Pyrgus_malvae	ENSPMVG00005005142.1	33.9853	818	14	13056440	25585179	Lepidoptera
OG0006363	Sesia_bembeciformis	BRAKERBSSG00005002224.1	36.6748	818	12	8762299	17397286	Lepidoptera
OG0006363	Synanthedon_andrenaeformis	BRAKERSADG00000002966.1	33.3741	818	13	6192528	12372849	Lepidoptera
OG0006363	Thera_britannica	ENSTAIG00005009882.1	44.0098	818	5	18772171	25697187	Lepidoptera
OG0006363	Thyatira_batis	ENSBTYG00000006243.1	40.8313	818	12	5726280	11052377	Lepidoptera
OG0006363	Thymelicus_sylvestris	ENSTEVG00005010288.1	33.9853	818	13	8599628	16989571	Lepidoptera
OG0006363	Tinea_semifulvella	ENSTAEG00005007035.1	33.4963	818	22	559675	12277410	Lepidoptera
OG0006363	Tinea_trinotella	ENSTTNG00000009453.1	27.7506	818	12	7183754	13660558	Lepidoptera
OG0006363	Vanessa_atalanta	ENSVATG00000004216.1	26.6504	818	15	6319531	12577765	Lepidoptera
OG0006363	Xestia_xanthographa	ENSXXAG00000004776.1	46.3325	818	22	14695875	29389947	Lepidoptera
OG0006363	Yponomeuta_sedellus	ENSYSDG00005006533.1	59.0465	818	10	11707351	24201810	Lepidoptera
OG0006363	Zeuzera_pyrina	BRAKERZPYG00000003407.1	28.8509	818	12	11827414	24575201	Lepidoptera
OG0006363	Zygaena_filipendulae	ENSZFIG00005001179.1	39.8533	818	9	6783982	12991008	Lepidoptera
OG0006338	Acleris_cristana	ENSNRAG00005002544.1	49.375	320	11	2889415	17244445	Lepidoptera
OG0006338	Acleris_literana	ENSALIG00010002742.1	49.375	320	12	3675030	20744207	Lepidoptera
OG0006338	Anthocharis_cardamines	ENSCAHG00000010744.1	32.5	320	11	6779156	12697406	Lepidoptera
OG0006338	Apoda_limacodes	BRAKERLAPG00005007214.1	35.9375	320	16	23729845	29018493	Lepidoptera
OG0006338	Aporophyla_lueneburgensis	ENSALBG00000003124.1	46.875	320	17	26714978	31465567	Lepidoptera
OG0006338	Autographa_gamma	ENSAGMG00005015965.1	51.5625	320	9	1851423	12892083	Lepidoptera
OG0006338	Bembecia_ichneumoniformis	ENSBICG00000012388.1	38.75	320	11	16752773	18938855	Lepidoptera
OG0006338	Biston_betularia	ENSBBTG00000020148.1	41.25	320	9	13137012	15102415	Lepidoptera
OG0006338	Blastobasis_adustella	ENSBADG00005000378.1	45	320	16	2675140	17489016	Lepidoptera
OG0006338	Blastobasis_lacticolella	ENSBLAG00000006963.1	44.375	320	15	3357290	18669142	Lepidoptera
OG0006338	Carcina_quercana	BRAKERCQUG00015001993.1	41.875	320	11	13888964	15733321	Lepidoptera
OG0006338	Celastrina_argiolus	ENSAAIG00005007531.1	40.3125	320	12	16452475	18915699	Lepidoptera
OG0006338	Clostera_curtula	ENStrtG00005009883.1	50.3125	320	10	16765834	19031093	Lepidoptera
OG0006338	Colias_croceus	ENSCEUG00000018104.1	33.4375	320	13	6969183	11134396	Lepidoptera
OG0006338	Craniophora_ligustri	ENSCLSG00005012438.1	41.5625	320	9	13370738	15622416	Lepidoptera
OG0006338	Cydia_splendana	ENSCDEG00005013285.1	48.75	320	10	6186671	22557665	Lepidoptera
OG0006338	Neomicropteryx_cornuta	FBgn0033653	66.5625	320	NA	NA	NA	Lepidoptera
OG0006338	Emmelina_monodactyla	ENSEMNG00005010925.1	39.6875	320	11	834508	10389392	Lepidoptera
OG0006338	Endotricha_flammealis	BRAKEREFAG00010001553.1	44.6875	320	11	2181556	16729167	Lepidoptera
OG0006338	Ennomos_fuscantarius	ENSEFNG00000027654.1	42.1875	320	11	2183694	16070034	Lepidoptera
OG0006338	Ennomos_quercinarius	ENSEQUG00005011387.1	43.75	320	10	14932214	17518817	Lepidoptera
OG0006338	Esperia_sulphurella	BRAKERHEEG00000003839.1	44.6875	320	14	12906926	15914604	Lepidoptera
OG0006338	Euclidia_mi	ENSEIMG00000005555.1	46.5625	320	14	20327204	76578606	Lepidoptera
OG0006338	Eupithecia_dodoneata	ENSEDDG00005000329.1	46.5625	320	10	1788113	12809495	Lepidoptera
OG0006338	Hecatera_dysodea	ENSHDYG00000017132.1	47.8125	320	11	3621567	22081960	Lepidoptera
OG0006338	Hedya_salicella	ENSHSLG00005011647.1	51.875	320	9	9237973	26256418	Lepidoptera
OG0006338	Hemaris_fuciformis	ENSHFCG00000014213.1	42.8125	320	11	14018869	16553285	Lepidoptera
OG0006338	Hypena_proboscidalis	ENSHPOG00000013322.1	47.8125	320	11	3065474	22304048	Lepidoptera
OG0006338	Laothoe_populi	BRAKERLPPG00005002889.1	43.75	320	12	2883586	21125926	Lepidoptera
OG0006338	Leptidea_sinapis	ENSLSNG00005008213.1	33.4375	320	32	7652889	12010194	Lepidoptera
OG0006338	Limenitis_camilla	ENSLAIG00005013110.1	35.625	320	4	14058075	16132765	Lepidoptera
OG0006338	Lycaena_phlaeas	ENSLPHG00000007996.1	33.75	320	13	14050851	16082000	Lepidoptera
OG0006338	Lysandra_coridon	ENSLNOG00000015790.1	45.9375	320	Z	2564226	34005801	Lepidoptera
OG0006338	Maniola_jurtina	ENSMJUG00000006775.1	48.4375	320	12	2053761	15090120	Lepidoptera
OG0006338	Marasmarcha_lunaedactyla	BRAKERMLDG00005002920.1	36.25	320	12	13469188	27090851	Lepidoptera
OG0006338	Meganola_albula	ENSALAG00005001644.1	40.9375	320	10	2200805	14955979	Lepidoptera
OG0006338	Micropterix_aruncella	ENSAXIG00000004087.1	57.8125	320	8	20325919	37372150	Lepidoptera
OG0006338	Neomicropteryx_cornuta	maker-ptg000030l-snap-gene-24.0-mRNA-1	49.0625	320	NA	NA	NA	Lepidoptera
OG0006338	Notodonta_dromedarius	ENSNDRG00005001096.1	46.5625	320	10	10647138	12208192	Lepidoptera
OG0006338	Ochlodes_sylvanus	ENSOSYG00005014313.1	43.125	320	12	11594445	13362439	Lepidoptera
OG0006338	Orgyia_antiqua	ENSOAIG00000010130.1	34.375	320	5	20968920	36178633	Lepidoptera
OG0006338	Papilio_machaon	ENSPNHG00000012551.1	39.375	320	11	7625505	8777606	Lepidoptera
OG0006338	Parapoynx_stratiotata	ENSSOYG00005002617.1	37.1875	320	11	6677761	17136313	Lepidoptera
OG0006338	Pararge_aegeria	ENSPAGG00005003756.1	40	320	15	15896548	18474722	Lepidoptera
OG0006338	Phalera_bucephala	ENSPBCG00000014183.1	40.3125	320	9	4354239	34846570	Lepidoptera
OG0006338	Pieris_brassicae	ENSPBSG00000013598.1	31.25	320	8	16715415	21291167	Lepidoptera
OG0006338	Plebejus_argus	ENSAPBG00000013492.1	45.625	320	15	12515997	14279006	Lepidoptera
OG0006338	Plutella_xylostella	ENSPXYG00000015341.1	53.4375	320	23	10067845	11654879	Lepidoptera
OG0006338	Pyrgus_malvae	ENSPMVG00005003414.1	40.9375	320	11	3609168	27016195	Lepidoptera
OG0006338	Sesia_bembeciformis	BRAKERBSSG00005001753.1	42.1875	320	11	15340217	17810708	Lepidoptera
OG0006338	Synanthedon_andrenaeformis	BRAKERSADG00000001076.1	39.375	320	10	11410142	12938525	Lepidoptera
OG0006338	Thera_britannica	ENSTAIG00005000245.1	41.875	320	1	26548559	28669802	Lepidoptera
OG0006338	Thyatira_batis	ENSBTYG00000009849.1	43.75	320	9	9853525	11575718	Lepidoptera
OG0006338	Thymelicus_sylvestris	ENSTEVG00005013584.1	44.375	320	12	2321209	17039938	Lepidoptera
OG0006338	Tinea_semifulvella	ENSTAEG00005007774.1	53.125	320	4	2210052	19869668	Lepidoptera
OG0006338	Tinea_trinotella	ENSTTNG00000005911.1	41.875	320	9	1566963	14325176	Lepidoptera
OG0006338	Vanessa_atalanta	ENSVATG00000003558.1	37.1875	320	10	7568892	13090155	Lepidoptera
OG0006338	Xestia_xanthographa	ENSXXAG00000011422.1	46.875	320	18	4690242	30663046	Lepidoptera
OG0006338	Yponomeuta_sedellus	ENSYSDG00005001151.1	49.0625	320	14	20395417	23686939	Lepidoptera
OG0006338	Zeuzera_pyrina	BRAKERZPYG00000003522.1	30.3125	320	13	4844278	24208582	Lepidoptera
OG0006338	Zygaena_filipendulae	ENSZFIG00005006426.1	39.375	320	13	1590116	12315154	Lepidoptera
OG0005771	Acleris_cristana	ENSNRAG00005002643.1	35.6398	1055	1	6817928	21277652	Lepidoptera
OG0005771	Acleris_literana	ENSALIG00010009555.1	35.7346	1055	3	7783080	26615121	Lepidoptera
OG0005771	Anthocharis_cardamines	ENSCAHG00000001864.1	23.7915	1055	5	9791063	13890356	Lepidoptera
OG0005771	Apoda_limacodes	BRAKERLAPG00005017629.1	26.2559	1055	5	25409107	34644646	Lepidoptera
OG0005771	Aporophyla_lueneburgensis	ENSALBG00000002185.1	30.7109	1055	14	21334792	31889202	Lepidoptera
OG0005771	Autographa_gamma	ENSAGMG00005010800.1	33.7441	1055	3	9515019	13795857	Lepidoptera
OG0005771	Bembecia_ichneumoniformis	ENSBICG00000001712.1	30.0474	1055	2	15749944	21736467	Lepidoptera
OG0005771	Biston_betularia	ENSBBTG00000025449.1	37.2512	1055	1	12037846	17113340	Lepidoptera
OG0005771	Blastobasis_adustella	ENSBADG00005010266.1	33.1754	1055	3	14618437	21406676	Lepidoptera
OG0005771	Blastobasis_lacticolella	ENSBLAG00000005197.1	33.3649	1055	4	7797710	23190880	Lepidoptera
OG0005771	Carcina_quercana	BRAKERCQUG00015007745.1	26.7299	1055	2	13064928	17561433	Lepidoptera
OG0005771	Celastrina_argiolus	ENSAAIG00005000721.1	27.9621	1055	1	5264936	29052767	Lepidoptera
OG0005771	Clostera_curtula	ENStrtG00005007396.1	39.3365	1055	2	16111769	21744772	Lepidoptera
OG0005771	Colias_croceus	ENSCEUG00000010083.1	26.3507	1055	3	3881900	13170806	Lepidoptera
OG0005771	Craniophora_ligustri	ENSCLSG00005010005.1	29.9526	1055	2	12355104	17354943	Lepidoptera
OG0005771	Cydia_splendana	ENSCDEG00005004951.1	32.1327	1055	5	17369934	25305885	Lepidoptera
OG0005771	Neomicropteryx_cornuta	FBgn0264561	68.91	1055	NA	NA	NA	Lepidoptera
OG0005771	Emmelina_monodactyla	ENSEMNG00005016805.1	30.8057	1055	5	3328779	12004078	Lepidoptera
OG0005771	Endotricha_flammealis	BRAKEREFAG00010013179.1	29.0995	1055	4	5383850	18191273	Lepidoptera
OG0005771	Ennomos_fuscantarius	ENSEFNG00000023983.2	36.5877	1055	2	12834321	18208953	Lepidoptera
OG0005771	Ennomos_quercinarius	ENSEQUG00005002301.1	36.5877	1055	3	5944915	20037073	Lepidoptera
OG0005771	Esperia_sulphurella	BRAKERHEEG00000000335.1	29.1943	1055	1	13754476	19559719	Lepidoptera
OG0005771	Euclidia_mi	ENSEIMG00000005192.1	32.891	1055	16	46131008	73013142	Lepidoptera
OG0005771	Eupithecia_dodoneata	ENSEDDG00005010420.1	36.872	1055	3	4125739	14217287	Lepidoptera
OG0005771	Hecatera_dysodea	ENSHDYG00000027511.1	32.1327	1055	6	7247249	23293987	Lepidoptera
OG0005771	Hedya_salicella	ENSHSLG00005008799.1	35.545	1055	Z	105738273	128845201	Lepidoptera
OG0005771	Hemaris_fuciformis	ENSHFCG00000000266.1	28.1517	1055	4	5626696	18480616	Lepidoptera
OG0005771	Hypena_proboscidalis	ENSHPOG00000004569.1	39.4313	1055	4	17115546	24039576	Lepidoptera
OG0005771	Laothoe_populi	BRAKERLPPG00005013266.1	26.1611	1055	5	6833562	23181524	Lepidoptera
OG0005771	Leptidea_sinapis	ENSLSNG00005009344.1	24.9289	1055	4	16486516	17197042	Lepidoptera
OG0005771	Limenitis_camilla	ENSLAIG00005009416.1	26.6351	1055	3	11427612	16578935	Lepidoptera
OG0005771	Lycaena_phlaeas	ENSLPHG00000000142.1	25.4028	1055	1	21722659	26507414	Lepidoptera
OG0005771	Lysandra_coridon	ENSLNOG00000002231.1	37.0616	1055	41	5168629	5722579	Lepidoptera
OG0005771	Maniola_jurtina	ENSMJUG00000002361.1	26.3507	1055	1	12437024	17318487	Lepidoptera
OG0005771	Marasmarcha_lunaedactyla	BRAKERMLDG00005017381.1	28.2464	1055	7	21920042	29477615	Lepidoptera
OG0005771	Meganola_albula	ENSALAG00005006996.1	28.3412	1055	2	11936746	16890465	Lepidoptera
OG0005771	Micropterix_aruncella	ENSAXIG00000012026.1	46.0664	1055	2	15597751	42439319	Lepidoptera
OG0005771	Neomicropteryx_cornuta	maker-ptg000013l-snap-gene-172.4-mRNA-1	32.5118	1055	NA	NA	NA	Lepidoptera
OG0005771	Notodonta_dromedarius	ENSNDRG00005004995.1	38.7678	1055	1	4277035	14515539	Lepidoptera
OG0005771	Ochlodes_sylvanus	ENSOSYG00005012673.1	30.237	1055	2	11713250	16110822	Lepidoptera
OG0005771	Orgyia_antiqua	ENSOAIG00000008002.1	25.782	1055	2	5988727	41666871	Lepidoptera
OG0005771	Papilio_machaon	ENSPNHG00000002825.1	22.7488	1055	1	2911126	10690532	Lepidoptera
OG0005771	Parapoynx_stratiotata	ENSSOYG00005002215.1	27.4882	1055	4	13362221	18874012	Lepidoptera
OG0005771	Pararge_aegeria	ENSPAGG00005006605.1	27.8673	1055	3	15256188	21656862	Lepidoptera
OG0005771	Phalera_bucephala	ENSPBCG00000003172.1	33.9336	1055	13	22175431	33064216	Lepidoptera
OG0005771	Pieris_brassicae	ENSPBSG00000013312.1	21.5166	1055	4	19030335	22868737	Lepidoptera
OG0005771	Plebejus_argus	ENSAPBG00000013011.1	37.8199	1055	2	20754301	25107503	Lepidoptera
OG0005771	Plutella_xylostella	ENSPXYG00000020203.1	50.6161	1055	4	9011191	12543683	Lepidoptera
OG0005771	Pyrgus_malvae	ENSPMVG00005005355.1	32.891	1055	3	21844077	30482882	Lepidoptera
OG0005771	Sesia_bembeciformis	BRAKERBSSG00005000443.1	31.2796	1055	1	15033556	20934934	Lepidoptera
OG0005771	Synanthedon_andrenaeformis	BRAKERSADG00000000506.1	23.2227	1055	1	4204794	15865797	Lepidoptera
OG0005771	Thera_britannica	ENSTAIG00005001327.1	36.1137	1055	13	11399923	15857072	Lepidoptera
OG0005771	Thyatira_batis	ENSBTYG00000007645.1	29.1943	1055	1	4260756	13794500	Lepidoptera
OG0005771	Thymelicus_sylvestris	ENSTEVG00005005222.1	30.5213	1055	3	14831405	20305077	Lepidoptera
OG0005771	Tinea_semifulvella	ENSTAEG00005008699.1	34.7867	1055	37	1116992	9777119	Lepidoptera
OG0005771	Tinea_trinotella	ENSTTNG00000002143.1	31.2796	1055	2	4097530	15750547	Lepidoptera
OG0005771	Vanessa_atalanta	ENSVATG00000007585.1	23.5071	1055	3	10032999	14420670	Lepidoptera
OG0005771	Xestia_xanthographa	ENSXXAG00000002535.1	33.0806	1055	14	21025073	31046583	Lepidoptera
OG0005771	Yponomeuta_sedellus	ENSYSDG00005013608.1	41.8009	1055	4	18867077	25987500	Lepidoptera
OG0005771	Zeuzera_pyrina	BRAKERZPYG00000008797.1	19.1469	1055	2	8169206	29073510	Lepidoptera
OG0005771	Zygaena_filipendulae	ENSZFIG00005006503.1	24.9289	1055	1	4233532	16101494	Lepidoptera
OG0005964	Acleris_cristana	ENSNRAG00005008543.1	73.6453	406	5	14657758	18722420	Lepidoptera
OG0005964	Acleris_literana	ENSALIG00010012279.1	70.6897	406	6	4866437	23591951	Lepidoptera
OG0005964	Anthocharis_cardamines	ENSCAHG00000013784.1	50.9852	406	4	10765979	13910641	Lepidoptera
OG0005964	Apoda_limacodes	BRAKERLAPG00005021608.1	47.0443	406	9	7375878	33177619	Lepidoptera
OG0005964	Aporophyla_lueneburgensis	ENSALBG00000009439.1	54.6798	406	8	6589739	34440966	Lepidoptera
OG0005964	Autographa_gamma	ENSAGMG00005014686.1	61.33	406	5	10529481	13413582	Lepidoptera
OG0005964	Bembecia_ichneumoniformis	ENSBICG00000002468.1	52.2167	406	5	3701427	21104472	Lepidoptera
OG0005964	Biston_betularia	ENSBBTG00000025141.1	57.6355	406	4	3357627	16553548	Lepidoptera
OG0005964	Blastobasis_adustella	ENSBADG00005000595.1	72.1675	406	13	4040309	18686428	Lepidoptera
OG0005964	Blastobasis_lacticolella	ENSBLAG00000000806.1	73.399	406	13	15352443	19481130	Lepidoptera
OG0005964	Carcina_quercana	BRAKERCQUG00015014450.1	62.8079	406	6	13655425	16841435	Lepidoptera
OG0005964	Celastrina_argiolus	ENSAAIG00005009940.1	47.2906	406	10	15860799	20425925	Lepidoptera
OG0005964	Clostera_curtula	ENStrtG00005005643.1	59.3596	406	3	4366956	21152137	Lepidoptera
OG0005964	Colias_croceus	ENSCEUG00000007243.1	43.8424	406	4	3197500	12846590	Lepidoptera
OG0005964	Craniophora_ligustri	ENSCLSG00005009208.1	56.8966	406	4	13254297	16723813	Lepidoptera
OG0005964	Cydia_splendana	ENSCDEG00005011365.1	58.1281	406	8	5121467	23317901	Lepidoptera
OG0005964	Neomicropteryx_cornuta	FBgn0032222	56.6502	406	NA	NA	NA	Lepidoptera
OG0005964	Emmelina_monodactyla	ENSEMNG00005016292.1	60.3448	406	8	9058515	11314898	Lepidoptera
OG0005964	Endotricha_flammealis	BRAKEREFAG00010013524.1	45.3202	406	5	13952947	17711200	Lepidoptera
OG0005964	Ennomos_fuscantarius	ENSEFNG00000015596.1	59.6059	406	4	13898440	17761393	Lepidoptera
OG0005964	Ennomos_quercinarius	ENSEQUG00005000984.1	61.0837	406	4	4380840	19701162	Lepidoptera
OG0005964	Esperia_sulphurella	BRAKERHEEG00000014148.1	59.3596	406	6	14082507	18318964	Lepidoptera
OG0005964	Euclidia_mi	ENSEIMG00000013501.1	76.8473	406	18	1814717	68461520	Lepidoptera
OG0005964	Eupithecia_dodoneata	ENSEDDG00005008559.1	59.1133	406	4	11103461	14059543	Lepidoptera
OG0005964	Hecatera_dysodea	ENSHDYG00000022939.1	61.8227	406	10	17374925	22246762	Lepidoptera
OG0005964	Hedya_salicella	ENSHSLG00005010550.1	67.4877	406	8	21356791	27067785	Lepidoptera
OG0005964	Hemaris_fuciformis	ENSHFCG00000012090.1	58.1281	406	5	13873462	18017826	Lepidoptera
OG0005964	Hypena_proboscidalis	ENSHPOG00000009718.1	69.4581	406	10	4089276	22644788	Lepidoptera
OG0005964	Laothoe_populi	BRAKERLPPG00005014005.1	41.133	406	6	5082619	22568932	Lepidoptera
OG0005964	Leptidea_sinapis	ENSLSNG00005017373.1	34.2365	406	1	33845208	34332082	Lepidoptera
OG0005964	Limenitis_camilla	ENSLAIG00005011742.1	39.4089	406	5	12651884	16034060	Lepidoptera
OG0005964	Lycaena_phlaeas	ENSLPHG00000002483.1	40.8867	406	9	14711285	18312151	Lepidoptera
OG0005964	Lysandra_coridon	ENSLNOG00000009021.1	49.5074	406	26	1407559	6181360	Lepidoptera
OG0005964	Maniola_jurtina	ENSMJUG00000004055.1	60.5911	406	3	3509227	16758433	Lepidoptera
OG0005964	Marasmarcha_lunaedactyla	BRAKERMLDG00005001860.1	65.0246	406	10	1609938	28616425	Lepidoptera
OG0005964	Meganola_albula	ENSALAG00005009752.1	50.7389	406	5	3696851	16032962	Lepidoptera
OG0005964	Micropterix_aruncella	ENSAXIG00000008143.1	42.8571	406	5	38512776	39158380	Lepidoptera
OG0005964	Neomicropteryx_cornuta	maker-ptg000004l-snap-gene-197.27-mRNA-1	36.9458	406	NA	NA	NA	Lepidoptera
OG0005964	Notodonta_dromedarius	ENSNDRG00005007763.1	65.2709	406	2	2749551	14154746	Lepidoptera
OG0005964	Ochlodes_sylvanus	ENSOSYG00005012442.1	73.1527	406	3	12198118	15217703	Lepidoptera
OG0005964	Orgyia_antiqua	ENSOAIG00000005554.1	45.5665	406	3	33883701	37852157	Lepidoptera
OG0005964	Papilio_machaon	ENSPNHG00000001603.1	41.3793	406	4	2181391	10365741	Lepidoptera
OG0005964	Parapoynx_stratiotata	ENSSOYG00005006631.1	59.3596	406	6	14791419	18602554	Lepidoptera
OG0005964	Pararge_aegeria	ENSPAGG00005012819.1	48.7685	406	6	16374073	20779476	Lepidoptera
OG0005964	Phalera_bucephala	ENSPBCG00000003513.1	56.1576	406	10	27966144	34538585	Lepidoptera
OG0005964	Pieris_brassicae	ENSPBSG00000015331.1	35.7143	406	4	9012031	22868737	Lepidoptera
OG0005964	Plebejus_argus	ENSAPBG00000013139.1	48.7685	406	12	12772226	16159615	Lepidoptera
OG0005964	Plutella_xylostella	ENSPXYG00000002735.1	77.8325	406	10	2648699	12284083	Lepidoptera
OG0005964	Pyrgus_malvae	ENSPMVG00005004613.1	61.0837	406	9	5658349	28525236	Lepidoptera
OG0005964	Sesia_bembeciformis	BRAKERBSSG00005011616.1	43.5961	406	4	15655810	19965215	Lepidoptera
OG0005964	Synanthedon_andrenaeformis	BRAKERSADG00000013116.1	58.3744	406	4	2777841	14659999	Lepidoptera
OG0005964	Thera_britannica	ENSTAIG00005009165.1	60.0985	406	8	3366364	22904759	Lepidoptera
OG0005964	Thyatira_batis	ENSBTYG00000004638.1	50.7389	406	4	9463935	12413984	Lepidoptera
OG0005964	Thymelicus_sylvestris	ENSTEVG00005003144.1	72.9064	406	5	15750414	19600652	Lepidoptera
OG0005964	Tinea_semifulvella	ENSTAEG00005003032.1	45.0739	406	1	4048171	21697613	Lepidoptera
OG0005964	Tinea_trinotella	ENSTTNG00000007332.1	36.6995	406	3	12125781	15251894	Lepidoptera
OG0005964	Vanessa_atalanta	ENSVATG00000011881.1	35.2217	406	6	10952633	13779080	Lepidoptera
OG0005964	Xestia_xanthographa	ENSXXAG00000003815.2	53.6946	406	6	25411276	32225496	Lepidoptera
OG0005964	Yponomeuta_sedellus	ENSYSDG00005004171.1	70.4433	406	8	19940679	25056161	Lepidoptera
OG0005964	Zeuzera_pyrina	BRAKERZPYG00000017103.1	40.8867	406	4	22129969	28481047	Lepidoptera
OG0005964	Zygaena_filipendulae	ENSZFIG00005000941.1	78.3251	406	4	3058505	15029683	Lepidoptera
OG0006575	Acleris_cristana	ENSNRAG00005001420.1	56.3545	598	16	3855298	15586011	Lepidoptera
OG0006575	Acleris_literana	ENSALIG00010003380.1	57.1906	598	14	4605552	19643751	Lepidoptera
OG0006575	Anthocharis_cardamines	ENSCAHG00000005421.1	40.1338	598	17	5981025	11782930	Lepidoptera
OG0006575	Apoda_limacodes	BRAKERLAPG00005001115.1	35.6187	598	1	41950562	54847185	Lepidoptera
OG0006575	Aporophyla_lueneburgensis	ENSALBG00000006742.1	44.6488	598	19	12749692	30739040	Lepidoptera
OG0006575	Autographa_gamma	ENSAGMG00005002701.1	43.6455	598	15	4800479	11787367	Lepidoptera
OG0006575	Bembecia_ichneumoniformis	ENSBICG00000010597.1	47.4916	598	13	10734408	18737636	Lepidoptera
OG0006575	Biston_betularia	ENSBBTG00000019511.1	44.4816	598	15	4754500	14091469	Lepidoptera
OG0006575	Blastobasis_adustella	ENSBADG00005004991.1	52.3411	598	14	8017208	18287509	Lepidoptera
OG0006575	Blastobasis_lacticolella	ENSBLAG00000005310.1	51.8395	598	14	7989336	18704961	Lepidoptera
OG0006575	Carcina_quercana	BRAKERCQUG00015005410.1	50.5017	598	17	4564449	14004594	Lepidoptera
OG0006575	Celastrina_argiolus	ENSAAIG00005010689.1	43.1438	598	16	5909487	18322998	Lepidoptera
OG0006575	Clostera_curtula	ENStrtG00005011428.1	50.5017	598	16	15854011	17153704	Lepidoptera
OG0006575	Colias_croceus	ENSCEUG00000014593.1	32.7759	598	16	5199709	10690504	Lepidoptera
OG0006575	Craniophora_ligustri	ENSCLSG00005004962.1	36.2876	598	16	6227219	14471704	Lepidoptera
OG0006575	Cydia_splendana	ENSCDEG00005015117.1	58.5284	598	17	4990881	19197471	Lepidoptera
OG0006575	Neomicropteryx_cornuta	FBgn0034366	51.6722	598	NA	NA	NA	Lepidoptera
OG0006575	Emmelina_monodactyla	ENSEMNG00005007665.1	37.1237	598	14	8668882	10267387	Lepidoptera
OG0006575	Endotricha_flammealis	BRAKEREFAG00010003839.1	40.1338	598	15	10725230	15394598	Lepidoptera
OG0006575	Ennomos_fuscantarius	ENSEFNG00000024628.1	43.1438	598	15	4838337	15189454	Lepidoptera
OG0006575	Ennomos_quercinarius	ENSEQUG00005012053.2	43.8127	598	16	11099492	16143525	Lepidoptera
OG0006575	Esperia_sulphurella	BRAKERHEEG00000004158.1	47.9933	598	15	5687900	15767163	Lepidoptera
OG0006575	Euclidia_mi	ENSEIMG00000002907.1	44.6488	598	1	73039466	128449193	Lepidoptera
OG0006575	Eupithecia_dodoneata	ENSEDDG00005002276.1	46.8227	598	16	4375540	12030789	Lepidoptera
OG0006575	Hecatera_dysodea	ENSHDYG00000026176.1	42.9766	598	16	8525040	20945961	Lepidoptera
OG0006575	Hedya_salicella	ENSHSLG00005000287.1	61.7057	598	11	14121926	25487330	Lepidoptera
OG0006575	Hemaris_fuciformis	ENSHFCG00000011344.1	47.1572	598	16	4753455	15127171	Lepidoptera
OG0006575	Hypena_proboscidalis	ENSHPOG00000010643.1	41.4716	598	14	10393460	21880883	Lepidoptera
OG0006575	Laothoe_populi	BRAKERLPPG00005005084.1	38.9632	598	16	5952317	19033455	Lepidoptera
OG0006575	Leptidea_sinapis	ENSLSNG00005017520.1	39.6321	598	12	348168	15364411	Lepidoptera
OG0006575	Limenitis_camilla	ENSLAIG00005004115.1	33.7793	598	16	9794340	14632651	Lepidoptera
OG0006575	Lycaena_phlaeas	ENSLPHG00000011379.1	51.505	598	17	4723989	15141893	Lepidoptera
OG0006575	Lysandra_coridon	ENSLNOG00000012970.1	44.3144	598	17	298775	6567028	Lepidoptera
OG0006575	Maniola_jurtina	ENSMJUG00000009756.1	46.4883	598	18	4307898	13539626	Lepidoptera
OG0006575	Marasmarcha_lunaedactyla	BRAKERMLDG00005021277.1	26.5886	598	Z	32079139	47084863	Lepidoptera
OG0006575	Meganola_albula	ENSALAG00005002355.1	35.4515	598	15	9183714	13832808	Lepidoptera
OG0006575	Micropterix_aruncella	ENSAXIG00000011770.1	53.5117	598	12	6326163	35295981	Lepidoptera
OG0006575	Neomicropteryx_cornuta	maker-ptg000023l-snap-gene-22.15-mRNA-1	43.1438	598	NA	NA	NA	Lepidoptera
OG0006575	Notodonta_dromedarius	ENSNDRG00005007868.1	48.495	598	14	3516479	11699441	Lepidoptera
OG0006575	Ochlodes_sylvanus	ENSOSYG00005000787.1	53.6789	598	17	8082576	12247923	Lepidoptera
OG0006575	Orgyia_antiqua	ENSOAIG00000013221.1	28.7625	598	9	8341301	31697121	Lepidoptera
OG0006575	Papilio_machaon	ENSPNHG00000016499.1	35.9532	598	20	4018054	7248564	Lepidoptera
OG0006575	Parapoynx_stratiotata	ENSSOYG00005006983.1	42.9766	598	14	11323903	16488179	Lepidoptera
OG0006575	Pararge_aegeria	ENSPAGG00005001077.1	40.9699	598	20	11613562	17491101	Lepidoptera
OG0006575	Phalera_bucephala	ENSPBCG00000014077.1	42.3077	598	Z	51677838	59027677	Lepidoptera
OG0006575	Pieris_brassicae	ENSPBSG00000017392.1	27.7592	598	3	14129878	23069255	Lepidoptera
OG0006575	Plebejus_argus	ENSAPBG00000011827.1	45.8194	598	18	4412372	13498030	Lepidoptera
OG0006575	Plutella_xylostella	ENSPXYG00000011557.1	59.699	598	21	2906844	10961940	Lepidoptera
OG0006575	Pyrgus_malvae	ENSPMVG00005012396.1	45.8194	598	13	7963454	25951495	Lepidoptera
OG0006575	Sesia_bembeciformis	BRAKERBSSG00005004038.1	49.6656	598	16	9723111	16206072	Lepidoptera
OG0006575	Synanthedon_andrenaeformis	BRAKERSADG00000003875.1	53.8462	598	15	8420589	12128890	Lepidoptera
OG0006575	Thera_britannica	ENSTAIG00005006721.1	47.6589	598	17	8649446	13048333	Lepidoptera
OG0006575	Thyatira_batis	ENSBTYG00000013680.1	41.806	598	17	6705878	10197008	Lepidoptera
OG0006575	Thymelicus_sylvestris	ENSTEVG00005018196.1	55.1839	598	17	10487254	15350080	Lepidoptera
OG0006575	Tinea_semifulvella	ENSTAEG00005009944.1	34.6154	598	14	5182216	13352719	Lepidoptera
OG0006575	Tinea_trinotella	ENSTTNG00000006478.1	30.602	598	16	7568248	12773844	Lepidoptera
OG0006575	Vanessa_atalanta	ENSVATG00000000021.1	38.4615	598	12	7374165	12796898	Lepidoptera
OG0006575	Xestia_xanthographa	ENSXXAG00000014603.1	45.4849	598	20	17805893	29746777	Lepidoptera
OG0006575	Yponomeuta_sedellus	ENSYSDG00005009953.1	50.6689	598	13	9674786	23775239	Lepidoptera
OG0006575	Zeuzera_pyrina	BRAKERZPYG00000004620.1	29.4314	598	14	15762459	23916840	Lepidoptera
OG0006575	Zygaena_filipendulae	ENSZFIG00005005492.1	36.4548	598	18	5840224	11371952	Lepidoptera
OG0006438	Acleris_cristana	ENSNRAG00005002077.1	46.3079	799	13	8398766	16381680	Lepidoptera
OG0006438	Acleris_literana	ENSALIG00010001578.1	45.8073	799	15	9907578	19635786	Lepidoptera
OG0006438	Anthocharis_cardamines	ENSCAHG00000003605.1	34.418	799	14	7636651	12168265	Lepidoptera
OG0006438	Apoda_limacodes	BRAKERLAPG00005009145.1	29.1615	799	18	17094004	27887308	Lepidoptera
OG0006438	Aporophyla_lueneburgensis	ENSALBG00000002516.1	49.562	799	12	18344227	32213834	Lepidoptera
OG0006438	Autographa_gamma	ENSAGMG00005000313.1	51.0638	799	14	4386396	12030603	Lepidoptera
OG0006438	Bembecia_ichneumoniformis	ENSBICG00000012558.1	36.4205	799	15	6557753	18065337	Lepidoptera
OG0006438	Biston_betularia	ENSBBTG00000027452.1	36.2954	799	12	9309154	14733994	Lepidoptera
OG0006438	Blastobasis_adustella	ENSBADG00005008048.1	44.806	799	8	13005576	20996786	Lepidoptera
OG0006438	Blastobasis_lacticolella	ENSBLAG00000007741.1	44.1802	799	5	13641865	22017235	Lepidoptera
OG0006438	Carcina_quercana	BRAKERCQUG00015004542.1	42.9287	799	15	3415642	14265311	Lepidoptera
OG0006438	Celastrina_argiolus	ENSAAIG00005002249.1	36.4205	799	15	11232773	18424439	Lepidoptera
OG0006438	Clostera_curtula	ENStrtG00005010925.1	36.5457	799	14	11133429	17868471	Lepidoptera
OG0006438	Colias_croceus	ENSCEUG00000001367.1	48.0601	799	14	4089842	10749422	Lepidoptera
OG0006438	Craniophora_ligustri	ENSCLSG00005007565.1	48.0601	799	14	9233625	14829769	Lepidoptera
OG0006438	Cydia_splendana	ENSCDEG00005010837.1	49.3116	799	14	4840850	19832212	Lepidoptera
OG0006438	Neomicropteryx_cornuta	FBgn0000635	66.5832	799	NA	NA	NA	Lepidoptera
OG0006438	Emmelina_monodactyla	ENSEMNG00005003505.1	38.9237	799	17	3477115	9809752	Lepidoptera
OG0006438	Endotricha_flammealis	BRAKEREFAG00010003705.1	32.4155	799	14	6072494	15936825	Lepidoptera
OG0006438	Ennomos_fuscantarius	ENSEFNG00000022639.2	39.0488	799	13	5912496	15703243	Lepidoptera
OG0006438	Ennomos_quercinarius	ENSEQUG00005011157.1	41.3016	799	13	10704220	17198293	Lepidoptera
OG0006438	Esperia_sulphurella	BRAKERHEEG00000002402.1	38.2979	799	12	11610525	16376554	Lepidoptera
OG0006438	Euclidia_mi	ENSEIMG00000008694.1	50.8135	799	11	53432015	87750765	Lepidoptera
OG0006438	Eupithecia_dodoneata	ENSEDDG00005002962.1	48.9362	799	14	4817352	12410051	Lepidoptera
OG0006438	Hecatera_dysodea	ENSHDYG00000014701.1	46.9337	799	15	12816795	20956102	Lepidoptera
OG0006438	Hedya_salicella	ENSHSLG00005000387.1	44.4305	799	13	12680478	24048401	Lepidoptera
OG0006438	Hemaris_fuciformis	ENSHFCG00000009129.1	41.9274	799	13	9856911	16202814	Lepidoptera
OG0006438	Hypena_proboscidalis	ENSHPOG00000013741.1	50.1877	799	12	13902358	22171595	Lepidoptera
OG0006438	Laothoe_populi	BRAKERLPPG00005004655.1	39.4243	799	15	7518261	19672860	Lepidoptera
OG0006438	Leptidea_sinapis	ENSLSNG00005004464.1	33.7922	799	31	8250882	12413263	Lepidoptera
OG0006438	Limenitis_camilla	ENSLAIG00005004782.1	32.5407	799	14	9096717	15076468	Lepidoptera
OG0006438	Lycaena_phlaeas	ENSLPHG00000002380.1	37.2966	799	16	9783798	15570670	Lepidoptera
OG0006438	Lysandra_coridon	ENSLNOG00000008142.1	47.0588	799	77	1802330	4460138	Lepidoptera
OG0006438	Maniola_jurtina	ENSMJUG00000015792.1	40.1752	799	16	8933168	14033434	Lepidoptera
OG0006438	Marasmarcha_lunaedactyla	BRAKERMLDG00005004455.1	38.1727	799	14	9335288	25878446	Lepidoptera
OG0006438	Meganola_albula	ENSALAG00005002873.1	34.0426	799	14	5394445	14130045	Lepidoptera
OG0006438	Micropterix_aruncella	ENSAXIG00000003317.1	51.3141	799	16	17205255	33509601	Lepidoptera
OG0006438	Neomicropteryx_cornuta	maker-ptg000009l-snap-gene-79.0-mRNA-1	44.9312	799	NA	NA	NA	Lepidoptera
OG0006438	Notodonta_dromedarius	ENSNDRG00005006239.1	48.5607	799	15	4046499	11321169	Lepidoptera
OG0006438	Ochlodes_sylvanus	ENSOSYG00005009025.1	39.6746	799	15	4914463	12826862	Lepidoptera
OG0006438	Orgyia_antiqua	ENSOAIG00000010471.1	33.4168	799	8	6277591	32004277	Lepidoptera
OG0006438	Papilio_machaon	ENSPNHG00000014156.1	41.5519	799	14	5298584	8231573	Lepidoptera
OG0006438	Parapoynx_stratiotata	ENSSOYG00005004005.1	40.1752	799	13	6551953	17049130	Lepidoptera
OG0006438	Pararge_aegeria	ENSPAGG00005011001.1	35.6696	799	18	6718234	17526884	Lepidoptera
OG0006438	Phalera_bucephala	ENSPBCG00000000213.1	40.9262	799	11	18083109	34116407	Lepidoptera
OG0006438	Pieris_brassicae	ENSPBSG00000008988.1	41.9274	799	10	18657826	19010021	Lepidoptera
OG0006438	Plebejus_argus	ENSAPBG00000010474.1	45.8073	799	17	5071287	13557432	Lepidoptera
OG0006438	Plutella_xylostella	ENSPXYG00000009081.1	55.6946	799	18	3751066	11050649	Lepidoptera
OG0006438	Pyrgus_malvae	ENSPMVG00005012329.1	32.9161	799	15	10470094	25292095	Lepidoptera
OG0006438	Sesia_bembeciformis	BRAKERBSSG00005003628.1	42.8035	799	15	5992687	16415050	Lepidoptera
OG0006438	Synanthedon_andrenaeformis	BRAKERSADG00000002507.1	36.4205	799	12	4285847	12440847	Lepidoptera
OG0006438	Thera_britannica	ENSTAIG00005004397.1	41.9274	799	16	5360950	13866577	Lepidoptera
OG0006438	Thyatira_batis	ENSBTYG00000009421.1	40.9262	799	14	6784383	10826429	Lepidoptera
OG0006438	Thymelicus_sylvestris	ENSTEVG00005013293.1	34.2929	799	16	6048979	16096137	Lepidoptera
OG0006438	Tinea_semifulvella	ENSTAEG00005010177.1	42.5532	799	25	4146831	11972555	Lepidoptera
OG0006438	Tinea_trinotella	ENSTTNG00000000831.1	38.5482	799	14	8610451	13427476	Lepidoptera
OG0006438	Vanessa_atalanta	ENSVATG00000013791.1	36.6708	799	14	7550147	12690559	Lepidoptera
OG0006438	Xestia_xanthographa	ENSXXAG00000006234.2	49.0613	799	16	18003885	30882125	Lepidoptera
OG0006438	Yponomeuta_sedellus	ENSYSDG00005014164.1	41.1765	799	16	8471897	22354548	Lepidoptera
OG0006438	Zeuzera_pyrina	BRAKERZPYG00000005826.1	32.9161	799	16	8867797	23452699	Lepidoptera
OG0006438	Zygaena_filipendulae	ENSZFIG00005008351.1	36.2954	799	15	7601180	11962689	Lepidoptera
OG0005971	Acleris_cristana	ENSNRAG00005009061.1	81.2613	555	5	16711187	18722420	Lepidoptera
OG0005971	Acleris_literana	ENSALIG00010012074.1	79.4595	555	6	2496965	23591951	Lepidoptera
OG0005971	Anthocharis_cardamines	ENSCAHG00000013639.1	66.1261	555	4	12366835	13910641	Lepidoptera
OG0005971	Apoda_limacodes	BRAKERLAPG00005022098.1	50.0901	555	9	4545550	33177619	Lepidoptera
OG0005971	Aporophyla_lueneburgensis	ENSALBG00000013005.1	65.7658	555	8	3654561	34440966	Lepidoptera
OG0005971	Autographa_gamma	ENSAGMG00005014197.1	74.955	555	5	11966404	13413582	Lepidoptera
OG0005971	Bembecia_ichneumoniformis	ENSBICG00000004972.1	53.3333	555	5	5853645	21104472	Lepidoptera
OG0005971	Biston_betularia	ENSBBTG00000026816.1	69.7297	555	4	1507843	16553548	Lepidoptera
OG0005971	Blastobasis_adustella	ENSBADG00005010302.1	57.4775	555	13	2060381	18686428	Lepidoptera
OG0005971	Blastobasis_lacticolella	ENSBLAG00000002763.1	69.9099	555	13	17477619	19481130	Lepidoptera
OG0005971	Carcina_quercana	BRAKERCQUG00015014871.1	72.6126	555	6	15292120	16841435	Lepidoptera
OG0005971	Celastrina_argiolus	ENSAAIG00005006042.1	65.4054	555	10	16452171	20425925	Lepidoptera
OG0005971	Clostera_curtula	ENStrtG00005005558.1	67.7477	555	3	2218784	21152137	Lepidoptera
OG0005971	Colias_croceus	ENSCEUG00000007920.1	53.8739	555	4	1522175	12846590	Lepidoptera
OG0005971	Craniophora_ligustri	ENSCLSG00005010282.1	64.3243	555	4	14971535	16723813	Lepidoptera
OG0005971	Cydia_splendana	ENSCDEG00005011169.1	62.5225	555	8	2637068	23317901	Lepidoptera
OG0005971	Neomicropteryx_cornuta	FBgn0033539	59.6396	555	NA	NA	NA	Lepidoptera
OG0005971	Emmelina_monodactyla	ENSEMNG00005000159.1	67.7477	555	8	10137510	11314898	Lepidoptera
OG0005971	Endotricha_flammealis	BRAKEREFAG00010013792.1	67.9279	555	5	15790117	17711200	Lepidoptera
OG0005971	Ennomos_fuscantarius	ENSEFNG00000021474.1	70.2703	555	4	15854596	17761393	Lepidoptera
OG0005971	Ennomos_quercinarius	ENSEQUG00005002894.1	64.5045	555	4	2251269	19701162	Lepidoptera
OG0005971	Esperia_sulphurella	BRAKERHEEG00000014599.1	74.2342	555	6	15964993	18318964	Lepidoptera
OG0005971	Euclidia_mi	ENSEIMG00000013082.1	63.964	555	18	6895463	68461520	Lepidoptera
OG0005971	Eupithecia_dodoneata	ENSEDDG00005010682.1	64.3243	555	4	12531225	14059543	Lepidoptera
OG0005971	Hecatera_dysodea	ENSHDYG00000016813.1	69.5495	555	10	19738660	22246762	Lepidoptera
OG0005971	Hedya_salicella	ENSHSLG00005010648.1	77.6577	555	8	24079988	27067785	Lepidoptera
OG0005971	Hemaris_fuciformis	ENSHFCG00000011955.1	72.4324	555	5	15984814	18017826	Lepidoptera
OG0005971	Hypena_proboscidalis	ENSHPOG00000008594.1	67.027	555	10	1823092	22644788	Lepidoptera
OG0005971	Laothoe_populi	BRAKERLPPG00005013707.1	64.8649	555	6	2596908	22568932	Lepidoptera
OG0005971	Leptidea_sinapis	ENSLSNG00005018916.1	59.0991	555	1	30593381	34332082	Lepidoptera
OG0005971	Limenitis_camilla	ENSLAIG00005011541.1	36.2162	555	5	14394791	16034060	Lepidoptera
OG0005971	Lycaena_phlaeas	ENSLPHG00000002152.1	59.4595	555	9	16577025	18312151	Lepidoptera
OG0005971	Lysandra_coridon	ENSLNOG00000006778.1	64.3243	555	26	2265945	6181360	Lepidoptera
OG0005971	Maniola_jurtina	ENSMJUG00000001277.1	59.6396	555	3	1656837	16758433	Lepidoptera
OG0005971	Marasmarcha_lunaedactyla	BRAKERMLDG00005001235.1	58.1982	555	10	3540955	28616425	Lepidoptera
OG0005971	Meganola_albula	ENSALAG00005009955.1	52.4324	555	5	1788269	16032962	Lepidoptera
OG0005971	Micropterix_aruncella	ENSAXIG00000007807.1	53.1532	555	5	27211602	39158380	Lepidoptera
OG0005971	Neomicropteryx_cornuta	maker-ptg000004l-snap-gene-177.21-mRNA-1	34.2342	555	NA	NA	NA	Lepidoptera
OG0005971	Notodonta_dromedarius	ENSNDRG00005004895.1	83.964	555	2	1297004	14154746	Lepidoptera
OG0005971	Ochlodes_sylvanus	ENSOSYG00005012637.1	79.2793	555	3	13762438	15217703	Lepidoptera
OG0005971	Orgyia_antiqua	ENSOAIG00000005100.1	41.6216	555	3	35826413	37852157	Lepidoptera
OG0005971	Papilio_machaon	ENSPNHG00000003355.1	53.3333	555	4	1030456	10365741	Lepidoptera
OG0005971	Parapoynx_stratiotata	ENSSOYG00005003260.1	65.2252	555	6	16669139	18602554	Lepidoptera
OG0005971	Pararge_aegeria	ENSPAGG00005013515.1	58.5586	555	6	18688644	20779476	Lepidoptera
OG0005971	Phalera_bucephala	ENSPBCG00000004241.1	71.3514	555	10	31029567	34538585	Lepidoptera
OG0005971	Pieris_brassicae	ENSPBSG00000013891.1	45.2252	555	4	10434517	22868737	Lepidoptera
OG0005971	Plebejus_argus	ENSAPBG00000013307.1	67.2072	555	12	13225535	16159615	Lepidoptera
OG0005971	Plutella_xylostella	ENSPXYG00000003158.1	73.3333	555	10	1316749	12284083	Lepidoptera
OG0005971	Pyrgus_malvae	ENSPMVG00005005175.1	69.009	555	9	3067166	28525236	Lepidoptera
OG0005971	Sesia_bembeciformis	BRAKERBSSG00005011928.1	55.4955	555	4	17727044	19965215	Lepidoptera
OG0005971	Synanthedon_andrenaeformis	BRAKERSADG00000013256.1	59.0991	555	4	1173568	14659999	Lepidoptera
OG0005971	Thera_britannica	ENSTAIG00005011974.1	63.964	555	8	1655437	22904759	Lepidoptera
OG0005971	Thyatira_batis	ENSBTYG00000005993.1	63.2432	555	4	10863721	12413984	Lepidoptera
OG0005971	Thymelicus_sylvestris	ENSTEVG00005003199.1	81.8018	555	5	17743664	19600652	Lepidoptera
OG0005971	Tinea_semifulvella	ENSTAEG00005010054.1	65.9459	555	33	221615	10941585	Lepidoptera
OG0005971	Tinea_trinotella	ENSTTNG00000000650.1	31.3514	555	14	6119621	13427476	Lepidoptera
OG0005971	Vanessa_atalanta	ENSVATG00000013542.1	63.6036	555	6	12416862	13779080	Lepidoptera
OG0005971	Xestia_xanthographa	ENSXXAG00000003665.1	65.045	555	6	28360661	32225496	Lepidoptera
OG0005971	Yponomeuta_sedellus	ENSYSDG00005006845.1	74.0541	555	8	22609443	25056161	Lepidoptera
OG0005971	Zeuzera_pyrina	BRAKERZPYG00000017401.1	63.7838	555	4	25163388	28481047	Lepidoptera
OG0005971	Zygaena_filipendulae	ENSZFIG00005004100.1	83.4234	555	4	1488899	15029683	Lepidoptera
OG0005892	Acleris_cristana	ENSNRAG00005008808.1	45.1193	461	3	7418137	19169187	Lepidoptera
OG0005892	Acleris_literana	ENSALIG00010004414.1	47.5054	461	2	12390854	27445930	Lepidoptera
OG0005892	Anthocharis_cardamines	ENSCAHG00000008563.1	31.6703	461	10	8903936	12719581	Lepidoptera
OG0005892	Apoda_limacodes	BRAKERLAPG00005002216.1	34.7072	461	10	22191641	33121151	Lepidoptera
OG0005892	Aporophyla_lueneburgensis	ENSALBG00000008279.1	42.9501	461	3	11516768	38889971	Lepidoptera
OG0005892	Autographa_gamma	ENSAGMG00005001203.1	38.6117	461	11	8578299	12761877	Lepidoptera
OG0005892	Bembecia_ichneumoniformis	ENSBICG00000001997.1	37.744	461	10	1802861	19634823	Lepidoptera
OG0005892	Biston_betularia	ENSBBTG00000026555.1	30.5857	461	13	10209550	14726131	Lepidoptera
OG0005892	Blastobasis_adustella	ENSBADG00005002979.1	44.2516	461	7	277435	21044165	Lepidoptera
OG0005892	Blastobasis_lacticolella	ENSBLAG00000005609.1	45.1193	461	9	277402	21093454	Lepidoptera
OG0005892	Carcina_quercana	BRAKERCQUG00015002732.1	29.718	461	12	6056718	15272043	Lepidoptera
OG0005892	Celastrina_argiolus	ENSAAIG00005005775.1	40.7809	461	11	13229489	19022155	Lepidoptera
OG0005892	Clostera_curtula	ENStrtG00005004581.1	44.4685	461	12	12861488	18278162	Lepidoptera
OG0005892	Colias_croceus	ENSCEUG00000001479.1	32.1041	461	11	7653911	11312006	Lepidoptera
OG0005892	Craniophora_ligustri	ENSCLSG00005009616.1	36.2256	461	10	10543000	15583887	Lepidoptera
OG0005892	Cydia_splendana	ENSCDEG00005008265.1	47.9393	461	6	14063671	24834953	Lepidoptera
OG0005892	Neomicropteryx_cornuta	FBgn0035064	67.8959	461	NA	NA	NA	Lepidoptera
OG0005892	Emmelina_monodactyla	ENSEMNG00005004148.1	31.0195	461	12	5265012	10352111	Lepidoptera
OG0005892	Endotricha_flammealis	BRAKEREFAG00010016160.1	35.7918	461	9	5282490	16912277	Lepidoptera
OG0005892	Ennomos_fuscantarius	ENSEFNG00000028055.2	34.9241	461	10	5085214	16088531	Lepidoptera
OG0005892	Ennomos_quercinarius	ENSEQUG00005009975.2	37.0933	461	11	11676764	17413369	Lepidoptera
OG0005892	Esperia_sulphurella	BRAKERHEEG00000001102.1	37.961	461	10	6955446	16722533	Lepidoptera
OG0005892	Euclidia_mi	ENSEIMG00000002726.1	39.6963	461	2	90372085	126514003	Lepidoptera
OG0005892	Eupithecia_dodoneata	ENSEDDG00005002947.1	41.2148	461	13	3906920	12508185	Lepidoptera
OG0005892	Hecatera_dysodea	ENSHDYG00000017580.1	39.4794	461	9	7699805	22532548	Lepidoptera
OG0005892	Hedya_salicella	ENSHSLG00005002980.1	46.2039	461	7	17759253	27275373	Lepidoptera
OG0005892	Hemaris_fuciformis	ENSHFCG00000010910.1	43.167	461	9	12894534	16927926	Lepidoptera
OG0005892	Hypena_proboscidalis	ENSHPOG00000003187.1	40.9978	461	7	15927199	23083898	Lepidoptera
OG0005892	Laothoe_populi	BRAKERLPPG00005001289.1	34.9241	461	10	5036507	21426275	Lepidoptera
OG0005892	Leptidea_sinapis	ENSLSNG00005001858.1	27.7657	461	18	8521730	14447461	Lepidoptera
OG0005892	Limenitis_camilla	ENSLAIG00005000546.1	28.8503	461	12	4619118	15429705	Lepidoptera
OG0005892	Lycaena_phlaeas	ENSLPHG00000011115.1	33.6226	461	12	11956337	16777694	Lepidoptera
OG0005892	Lysandra_coridon	ENSLNOG00000004672.1	40.7809	461	3	6748235	8731654	Lepidoptera
OG0005892	Maniola_jurtina	ENSMJUG00000009833.1	35.3579	461	14	4455453	14702743	Lepidoptera
OG0005892	Marasmarcha_lunaedactyla	BRAKERMLDG00005018658.1	43.167	461	8	23525187	29301264	Lepidoptera
OG0005892	Meganola_albula	ENSALAG00005000018.1	36.2256	461	11	9296923	14256032	Lepidoptera
OG0005892	Micropterix_aruncella	ENSAXIG00000008705.1	47.0716	461	15	12626625	33696816	Lepidoptera
OG0005892	Neomicropteryx_cornuta	maker-ptg000033l-snap-gene-41.40-mRNA-1	40.7809	461	NA	NA	NA	Lepidoptera
OG0005892	Notodonta_dromedarius	ENSNDRG00005001011.1	44.0347	461	9	8573761	12329638	Lepidoptera
OG0005892	Ochlodes_sylvanus	ENSOSYG00005006449.1	34.2733	461	11	9445882	13557832	Lepidoptera
OG0005892	Orgyia_antiqua	ENSOAIG00000005294.1	31.8872	461	4	27319282	36797664	Lepidoptera
OG0005892	Papilio_machaon	ENSPNHG00000010637.1	27.9826	461	10	6189660	8867946	Lepidoptera
OG0005892	Parapoynx_stratiotata	ENSSOYG00005008853.1	38.3948	461	10	15134088	17209992	Lepidoptera
OG0005892	Pararge_aegeria	ENSPAGG00005007016.1	42.9501	461	14	12916089	18514894	Lepidoptera
OG0005892	Phalera_bucephala	ENSPBCG00000001584.1	39.2625	461	1	12640428	43488875	Lepidoptera
OG0005892	Pieris_brassicae	ENSPBSG00000008573.1	27.5488	461	10	15453158	19010021	Lepidoptera
OG0005892	Plebejus_argus	ENSAPBG00000004402.1	37.5271	461	13	4353134	14485148	Lepidoptera
OG0005892	Plutella_xylostella	ENSPXYG00000005551.1	54.6638	461	17	6086369	11824421	Lepidoptera
OG0005892	Pyrgus_malvae	ENSPMVG00005008470.1	28.4165	461	2	8737418	30606672	Lepidoptera
OG0005892	Sesia_bembeciformis	BRAKERBSSG00005014741.1	34.0564	461	9	5987260	17981566	Lepidoptera
OG0005892	Synanthedon_andrenaeformis	BRAKERSADG00000001529.1	34.0564	461	11	9652207	12752707	Lepidoptera
OG0005892	Thera_britannica	ENSTAIG00005006525.1	45.3362	461	4	4198193	26284077	Lepidoptera
OG0005892	Thyatira_batis	ENSBTYG00000007328.1	34.0564	461	11	7066978	11228407	Lepidoptera
OG0005892	Thymelicus_sylvestris	ENSTEVG00005004545.1	36.2256	461	10	5731430	17897838	Lepidoptera
OG0005892	Tinea_semifulvella	ENSTAEG00005012329.1	63.1236	461	19	12469102	12617797	Lepidoptera
OG0005892	Tinea_trinotella	ENSTTNG00000001769.1	30.8026	461	11	6485745	13779792	Lepidoptera
OG0005892	Vanessa_atalanta	ENSVATG00000003111.1	22.9935	461	8	9445493	13647547	Lepidoptera
OG0005892	Xestia_xanthographa	ENSXXAG00000000411.1	42.7332	461	7	20257896	32149579	Lepidoptera
OG0005892	Yponomeuta_sedellus	ENSYSDG00005008230.1	49.4577	461	11	7962536	24050226	Lepidoptera
OG0005892	Zeuzera_pyrina	BRAKERZPYG00000021558.1	19.7397	461	9	14864949	26031661	Lepidoptera
OG0005892	Zygaena_filipendulae	ENSZFIG00005000522.1	47.7223	461	10	8668780	12778868	Lepidoptera
OG0006544	Acleris_cristana	ENSNRAG00005002367.1	56.4103	390	15	10482160	15829237	Lepidoptera
OG0006544	Acleris_literana	ENSALIG00010002821.1	55.3846	390	16	12757746	19477194	Lepidoptera
OG0006544	Anthocharis_cardamines	ENSCAHG00000002478.1	36.4103	390	16	7311872	11841443	Lepidoptera
OG0006544	Apoda_limacodes	BRAKERLAPG00005015693.1	28.7179	390	3	26972128	36785723	Lepidoptera
OG0006544	Aporophyla_lueneburgensis	ENSALBG00000005056.1	48.2051	390	21	18635445	29039451	Lepidoptera
OG0006544	Autographa_gamma	ENSAGMG00005004520.1	42.8205	390	17	7263331	11550995	Lepidoptera
OG0006544	Bembecia_ichneumoniformis	ENSBICG00000007615.1	38.7179	390	16	1688628	17686735	Lepidoptera
OG0006544	Biston_betularia	ENSBBTG00000018587.1	47.9487	390	16	8727004	14013682	Lepidoptera
OG0006544	Blastobasis_adustella	ENSBADG00005007365.1	44.6154	390	15	10257385	18016841	Lepidoptera
OG0006544	Blastobasis_lacticolella	ENSBLAG00000004187.1	43.3333	390	16	8091864	18520852	Lepidoptera
OG0006544	Carcina_quercana	BRAKERCQUG00015004870.1	48.4615	390	16	8896231	14037792	Lepidoptera
OG0006544	Celastrina_argiolus	ENSAAIG00005001716.1	44.1026	390	18	6410670	16965134	Lepidoptera
OG0006544	Clostera_curtula	ENStrtG00005001308.1	42.0513	390	15	7552170	17175963	Lepidoptera
OG0006544	Colias_croceus	ENSCEUG00000020645.1	33.3333	390	15	6800151	10729550	Lepidoptera
OG0006544	Craniophora_ligustri	ENSCLSG00005007361.1	42.5641	390	15	5379237	14684169	Lepidoptera
OG0006544	Cydia_splendana	ENSCDEG00005011431.1	62.8205	390	15	12091779	19691877	Lepidoptera
OG0006544	Neomicropteryx_cornuta	FBgn0031996	58.4615	390	NA	NA	NA	Lepidoptera
OG0006544	Emmelina_monodactyla	ENSEMNG00005004086.1	40.2564	390	19	3690392	9589175	Lepidoptera
OG0006544	Endotricha_flammealis	BRAKEREFAG00010004953.1	37.9487	390	17	5768702	15254705	Lepidoptera
OG0006544	Ennomos_fuscantarius	ENSEFNG00000021522.1	47.4359	390	16	9249207	15057388	Lepidoptera
OG0006544	Ennomos_quercinarius	ENSEQUG00005011010.1	50	390	15	10291294	16475101	Lepidoptera
OG0006544	Esperia_sulphurella	BRAKERHEEG00000005012.1	46.9231	390	16	9330437	15438083	Lepidoptera
OG0006544	Euclidia_mi	ENSEIMG00000006351.1	43.3333	390	21	21960786	58499226	Lepidoptera
OG0006544	Eupithecia_dodoneata	ENSEDDG00005005651.1	57.6923	390	17	4569897	12007789	Lepidoptera
OG0006544	Hecatera_dysodea	ENSHDYG00000026318.1	50.2564	390	18	7665139	20070805	Lepidoptera
OG0006544	Hedya_salicella	ENSHSLG00005001917.1	55.641	390	14	9079233	23771224	Lepidoptera
OG0006544	Hemaris_fuciformis	ENSHFCG00000009158.1	34.1026	390	17	5734638	15174581	Lepidoptera
OG0006544	Hypena_proboscidalis	ENSHPOG00000001127.1	45.3846	390	17	3616426	20496581	Lepidoptera
OG0006544	Laothoe_populi	BRAKERLPPG00005005627.1	37.4359	390	17	11907001	18922890	Lepidoptera
OG0006544	Leptidea_sinapis	ENSLSNG00005020738.1	33.3333	390	45	1903120	8964768	Lepidoptera
OG0006544	Limenitis_camilla	ENSLAIG00005006838.1	32.0513	390	17	8758167	14059819	Lepidoptera
OG0006544	Lycaena_phlaeas	ENSLPHG00000004853.1	34.6154	390	18	9532480	14886526	Lepidoptera
OG0006544	Lysandra_coridon	ENSLNOG00000011199.1	46.1538	390	43	3653318	5651233	Lepidoptera
OG0006544	Maniola_jurtina	ENSMJUG00000001790.1	40	390	17	5020022	13715123	Lepidoptera
OG0006544	Marasmarcha_lunaedactyla	BRAKERMLDG00005005336.1	31.5385	390	15	22653026	25328583	Lepidoptera
OG0006544	Meganola_albula	ENSALAG00005003060.1	38.7179	390	17	5203403	13346821	Lepidoptera
OG0006544	Micropterix_aruncella	ENSAXIG00000005949.1	46.6667	390	14	6954836	33762414	Lepidoptera
OG0006544	Neomicropteryx_cornuta	snap-ptg000031l-processed-gene-121.4-mRNA-1	45.1282	390	NA	NA	NA	Lepidoptera
OG0006544	Notodonta_dromedarius	ENSNDRG00005008105.1	43.3333	390	17	4024050	11133543	Lepidoptera
OG0006544	Ochlodes_sylvanus	ENSOSYG00005010497.1	43.5897	390	16	8129750	12618286	Lepidoptera
OG0006544	Orgyia_antiqua	ENSOAIG00000011675.1	36.1538	390	6	27972203	34414056	Lepidoptera
OG0006544	Papilio_machaon	ENSPNHG00000012073.1	31.0256	390	15	3020876	8215472	Lepidoptera
OG0006544	Parapoynx_stratiotata	ENSSOYG00005001481.1	29.7436	390	16	6243876	15984593	Lepidoptera
OG0006544	Pararge_aegeria	ENSPAGG00005006794.1	40.7692	390	17	10976977	17724597	Lepidoptera
OG0006544	Phalera_bucephala	ENSPBCG00000000251.1	39.4872	390	15	11825217	29291170	Lepidoptera
OG0006544	Pieris_brassicae	ENSPBSG00000014656.1	30	390	8	3706762	21291167	Lepidoptera
OG0006544	Plebejus_argus	ENSAPBG00000015663.1	46.6667	390	19	8515679	13381465	Lepidoptera
OG0006544	Plutella_xylostella	ENSPXYG00000021050.1	52.3077	390	3	4231198	10808545	Lepidoptera
OG0006544	Pyrgus_malvae	ENSPMVG00005008400.1	37.4359	390	16	15267107	24252642	Lepidoptera
OG0006544	Sesia_bembeciformis	BRAKERBSSG00005003129.1	41.5385	390	14	6265702	16601142	Lepidoptera
OG0006544	Synanthedon_andrenaeformis	BRAKERSADG00000004721.1	38.7179	390	16	6883676	11765226	Lepidoptera
OG0006544	Thera_britannica	ENSTAIG00005005080.1	53.0769	390	2	18920335	27175167	Lepidoptera
OG0006544	Thyatira_batis	ENSBTYG00000013515.1	38.9744	390	15	6297383	10557326	Lepidoptera
OG0006544	Thymelicus_sylvestris	ENSTEVG00005016730.1	42.0513	390	15	10058010	16110235	Lepidoptera
OG0006544	Tinea_semifulvella	ENSTAEG00005006575.1	36.4103	390	15	7647603	13304376	Lepidoptera
OG0006544	Tinea_trinotella	ENSTTNG00000003187.1	32.5641	390	15	4824888	13223055	Lepidoptera
OG0006544	Vanessa_atalanta	ENSVATG00000001765.1	33.8462	390	16	7582497	12152710	Lepidoptera
OG0006544	Xestia_xanthographa	ENSXXAG00000010772.1	49.7436	390	19	19722536	30036985	Lepidoptera
OG0006544	Yponomeuta_sedellus	ENSYSDG00005011908.1	53.0769	390	17	8813410	22173098	Lepidoptera
OG0006544	Zeuzera_pyrina	BRAKERZPYG00000005250.1	31.5385	390	15	9477958	23504384	Lepidoptera
OG0006544	Zygaena_filipendulae	ENSZFIG00005008197.1	35.1282	390	16	7095205	11880777	Lepidoptera
OG0006598	Acleris_cristana	ENSNRAG00005002303.1	55.4455	404	17	9066736	15491813	Lepidoptera
OG0006598	Acleris_literana	ENSALIG00010002676.1	49.505	404	17	7980103	19274721	Lepidoptera
OG0006598	Anthocharis_cardamines	ENSCAHG00000016393.1	36.1386	404	18	6820362	11579173	Lepidoptera
OG0006598	Apoda_limacodes	BRAKERLAPG00005010710.1	29.2079	404	2	28136258	38483153	Lepidoptera
OG0006598	Aporophyla_lueneburgensis	ENSALBG00000001475.1	34.4059	404	16	11927771	31614659	Lepidoptera
OG0006598	Autographa_gamma	ENSAGMG00005005226.1	41.0891	404	19	6274818	10760372	Lepidoptera
OG0006598	Bembecia_ichneumoniformis	ENSBICG00000010462.1	40.3465	404	17	7526451	17620827	Lepidoptera
OG0006598	Biston_betularia	ENSBBTG00000016717.1	37.6238	404	17	7602432	13312107	Lepidoptera
OG0006598	Blastobasis_adustella	ENSBADG00005001691.1	37.3762	404	22	9785774	16344412	Lepidoptera
OG0006598	Blastobasis_lacticolella	ENSBLAG00000006081.1	36.6337	404	20	7472606	17494647	Lepidoptera
OG0006598	Carcina_quercana	BRAKERCQUG00015005946.1	37.6238	404	18	6042897	13030025	Lepidoptera
OG0006598	Celastrina_argiolus	ENSAAIG00005009694.1	34.6535	404	4	16788565	24507557	Lepidoptera
OG0006598	Clostera_curtula	ENStrtG00005014065.1	41.8317	404	19	9256753	16211361	Lepidoptera
OG0006598	Colias_croceus	ENSCEUG00000020198.1	42.8218	404	18	5892635	10163686	Lepidoptera
OG0006598	Craniophora_ligustri	ENSCLSG00005007655.1	33.4158	404	18	5899673	13999806	Lepidoptera
OG0006598	Cydia_splendana	ENSCDEG00005004370.1	54.4554	404	18	4688800	18985988	Lepidoptera
OG0006598	Neomicropteryx_cornuta	FBgn0263025	65.099	404	NA	NA	NA	Lepidoptera
OG0006598	Emmelina_monodactyla	ENSEMNG00005009294.1	40.8416	404	15	2749430	9873465	Lepidoptera
OG0006598	Endotricha_flammealis	BRAKEREFAG00010007427.1	35.6436	404	20	7911988	14270924	Lepidoptera
OG0006598	Ennomos_fuscantarius	ENSEFNG00000015634.1	46.0396	404	19	8054275	14288185	Lepidoptera
OG0006598	Ennomos_quercinarius	ENSEQUG00005013471.1	47.0297	404	20	8736690	15500310	Lepidoptera
OG0006598	Esperia_sulphurella	BRAKERHEEG00000005697.1	36.8812	404	17	8195860	14966932	Lepidoptera
OG0006598	Euclidia_mi	ENSEIMG00000006102.1	43.8119	404	13	42967193	82276651	Lepidoptera
OG0006598	Eupithecia_dodoneata	ENSEDDG00005006404.1	41.0891	404	18	6565972	11926609	Lepidoptera
OG0006598	Hecatera_dysodea	ENSHDYG00000024375.1	38.3663	404	19	8706320	19760100	Lepidoptera
OG0006598	Hedya_salicella	ENSHSLG00005002293.1	50.495	404	17	17821866	22871415	Lepidoptera
OG0006598	Hemaris_fuciformis	ENSHFCG00000002325.1	43.0693	404	19	6188089	14299030	Lepidoptera
OG0006598	Hypena_proboscidalis	ENSHPOG00000001623.1	38.8614	404	19	10789324	19969968	Lepidoptera
OG0006598	Laothoe_populi	BRAKERLPPG00005006734.1	50.2475	404	19	7972885	18415346	Lepidoptera
OG0006598	Leptidea_sinapis	ENSLSNG00005009019.1	35.396	404	13	10466146	15137125	Lepidoptera
OG0006598	Limenitis_camilla	ENSLAIG00005000111.1	28.7129	404	19	7642183	13844264	Lepidoptera
OG0006598	Lycaena_phlaeas	ENSLPHG00000004977.1	35.8911	404	3	7058787	23027311	Lepidoptera
OG0006598	Lysandra_coridon	ENSLNOG00000006745.1	35.8911	404	55	1361848	5202897	Lepidoptera
OG0006598	Maniola_jurtina	ENSMJUG00000002023.1	44.0594	404	19	3156897	13288869	Lepidoptera
OG0006598	Marasmarcha_lunaedactyla	BRAKERMLDG00005007229.1	35.396	404	18	18584411	23816734	Lepidoptera
OG0006598	Meganola_albula	ENSALAG00005006137.1	35.1485	404	18	5796340	13254362	Lepidoptera
OG0006598	Micropterix_aruncella	ENSAXIG00000008215.1	61.1386	404	17	13471817	33388117	Lepidoptera
OG0006598	Neomicropteryx_cornuta	snap-ptg000016l-processed-gene-35.21-mRNA-1	36.8812	404	NA	NA	NA	Lepidoptera
OG0006598	Notodonta_dromedarius	ENSNDRG00005006410.1	36.3861	404	18	4470767	10910297	Lepidoptera
OG0006598	Ochlodes_sylvanus	ENSOSYG00005016152.1	36.8812	404	20	5032552	11709054	Lepidoptera
OG0006598	Orgyia_antiqua	ENSOAIG00000011931.1	33.6634	404	9	25014459	31697121	Lepidoptera
OG0006598	Papilio_machaon	ENSPNHG00000003754.1	31.9307	404	17	4605995	7813505	Lepidoptera
OG0006598	Parapoynx_stratiotata	ENSSOYG00005014291.1	37.3762	404	18	8753839	15743251	Lepidoptera
OG0006598	Pararge_aegeria	ENSPAGG00005014291.1	41.8317	404	19	4510412	17516122	Lepidoptera
OG0006598	Phalera_bucephala	ENSPBCG00000005392.1	32.6733	404	17	10710876	27265941	Lepidoptera
OG0006598	Pieris_brassicae	ENSPBSG00000010468.1	33.6634	404	11	13624973	14789073	Lepidoptera
OG0006598	Plebejus_argus	ENSAPBG00000000880.1	37.3762	404	5	6322420	19930218	Lepidoptera
OG0006598	Plutella_xylostella	ENSPXYG00000015747.1	55.9406	404	25	5799988	9983008	Lepidoptera
OG0006598	Pyrgus_malvae	ENSPMVG00005009332.1	38.8614	404	18	12827488	23612142	Lepidoptera
OG0006598	Sesia_bembeciformis	BRAKERBSSG00005005147.1	41.0891	404	18	8601857	15497703	Lepidoptera
OG0006598	Synanthedon_andrenaeformis	BRAKERSADG00000005882.1	35.396	404	18	4815170	11332549	Lepidoptera
OG0006598	Thera_britannica	ENSTAIG00005009062.1	38.8614	404	5	5415651	25697187	Lepidoptera
OG0006598	Thyatira_batis	ENSBTYG00000001846.1	36.8812	404	18	5657159	10167478	Lepidoptera
OG0006598	Thymelicus_sylvestris	ENSTEVG00005003365.1	36.8812	404	20	9143959	14872286	Lepidoptera
OG0006598	Tinea_semifulvella	ENSTAEG00005009076.1	37.3762	404	30	2374877	11089855	Lepidoptera
OG0006598	Tinea_trinotella	ENSTTNG00000000761.1	25.2475	404	18	7178516	12194627	Lepidoptera
OG0006598	Vanessa_atalanta	ENSVATG00000002702.1	35.1485	404	18	6516157	11602024	Lepidoptera
OG0006598	Xestia_xanthographa	ENSXXAG00000005834.1	37.8713	404	11	11992232	31489764	Lepidoptera
OG0006598	Yponomeuta_sedellus	ENSYSDG00005009529.1	43.0693	404	20	12082249	20993420	Lepidoptera
OG0006598	Zeuzera_pyrina	BRAKERZPYG00000008030.1	31.1881	404	19	12696742	22132275	Lepidoptera
OG0006598	Zygaena_filipendulae	ENSZFIG00005002770.1	41.0891	404	14	5126598	12140630	Lepidoptera
OG0006059	Acleris_cristana	ENSNRAG00005009249.1	52.5714	175	6	17823944	18595138	Lepidoptera
OG0006059	Acleris_literana	ENSALIG00010010068.1	56	175	7	1126322	23038913	Lepidoptera
OG0006059	Anthocharis_cardamines	ENSCAHG00000004336.1	50.8571	175	7	437606	13475133	Lepidoptera
OG0006059	Apoda_limacodes	BRAKERLAPG00005020973.1	35.4286	175	8	8795188	33043310	Lepidoptera
OG0006059	Aporophyla_lueneburgensis	ENSALBG00000001858.1	55.4286	175	10	2251506	33854838	Lepidoptera
OG0006059	Autographa_gamma	ENSAGMG00005014848.1	64	175	6	769538	13211330	Lepidoptera
OG0006059	Bembecia_ichneumoniformis	ENSBICG00000005499.1	49.1429	175	3	330905	21441772	Lepidoptera
OG0006059	Biston_betularia	ENSBBTG00000020568.1	56	175	5	1169485	16272970	Lepidoptera
OG0006059	Blastobasis_adustella	ENSBADG00005004099.1	49.1429	175	9	602496	20350496	Lepidoptera
OG0006059	Blastobasis_lacticolella	ENSBLAG00000004060.1	49.7143	175	11	20024422	20671567	Lepidoptera
OG0006059	Carcina_quercana	BRAKERCQUG00015013858.1	53.1429	175	5	419667	16934368	Lepidoptera
OG0006059	Celastrina_argiolus	ENSAAIG00005008286.1	51.4286	175	22	1745350	15735743	Lepidoptera
OG0006059	Clostera_curtula	ENStrtG00005008772.1	54.2857	175	8	1920914	19367173	Lepidoptera
OG0006059	Colias_croceus	ENSCEUG00000016203.1	48	175	5	585478	12694599	Lepidoptera
OG0006059	Craniophora_ligustri	ENSCLSG00005011939.1	58.8571	175	6	15728487	16363619	Lepidoptera
OG0006059	Cydia_splendana	ENSCDEG00005018787.1	61.7143	175	3	13137455	28508080	Lepidoptera
OG0006059	Neomicropteryx_cornuta	FBgn0000115	82.2857	175	NA	NA	NA	Lepidoptera
OG0006059	Emmelina_monodactyla	ENSEMNG00005010250.1	43.4286	175	2	328828	12976662	Lepidoptera
OG0006059	Endotricha_flammealis	BRAKEREFAG00010014405.1	56	175	6	17134270	17685804	Lepidoptera
OG0006059	Ennomos_fuscantarius	ENSEFNG00000024368.1	48	175	6	1293194	16980315	Lepidoptera
OG0006059	Ennomos_quercinarius	ENSEQUG00005007671.2	45.1429	175	7	17470704	18932096	Lepidoptera
OG0006059	Esperia_sulphurella	BRAKERHEEG00000013259.1	64.5714	175	5	722024	18370405	Lepidoptera
OG0006059	Euclidia_mi	ENSEIMG00000007982.1	45.1429	175	5	22622932	113167484	Lepidoptera
OG0006059	Eupithecia_dodoneata	ENSEDDG00005011988.1	62.8571	175	5	714276	14005471	Lepidoptera
OG0006059	Hecatera_dysodea	ENSHDYG00000022028.1	59.4286	175	7	947453	22980418	Lepidoptera
OG0006059	Hedya_salicella	ENSHSLG00005010092.1	61.7143	175	5	2447010	28409545	Lepidoptera
OG0006059	Hemaris_fuciformis	ENSHFCG00000014067.1	58.8571	175	7	16432187	17161339	Lepidoptera
OG0006059	Hypena_proboscidalis	ENSHPOG00000013967.1	56.5714	175	9	20686235	22648911	Lepidoptera
OG0006059	Laothoe_populi	BRAKERLPPG00005014108.1	60.5714	175	7	715468	22068583	Lepidoptera
OG0006059	Leptidea_sinapis	ENSLSNG00005019759.1	48	175	38	5218799	9734796	Lepidoptera
OG0006059	Limenitis_camilla	ENSLAIG00005012722.1	47.4286	175	1	16255800	16753593	Lepidoptera
OG0006059	Lycaena_phlaeas	ENSLPHG00000011770.1	50.2857	175	11	647085	18072480	Lepidoptera
OG0006059	Lysandra_coridon	ENSLNOG00000013937.1	46.8571	175	20	5454596	6472005	Lepidoptera
OG0006059	Maniola_jurtina	ENSMJUG00000014932.1	49.7143	175	6	518915	16201745	Lepidoptera
OG0006059	Marasmarcha_lunaedactyla	BRAKERMLDG00005015185.1	33.7143	175	4	20934666	31329681	Lepidoptera
OG0006059	Meganola_albula	ENSALAG00005011784.1	38.8571	175	8	14494213	15283248	Lepidoptera
OG0006059	Micropterix_aruncella	ENSAXIG00000008135.1	54.2857	175	1	3529634	42645844	Lepidoptera
OG0006059	Neomicropteryx_cornuta	snap-ptg000008l-processed-gene-134.8-mRNA-1	43.4286	175	NA	NA	NA	Lepidoptera
OG0006059	Notodonta_dromedarius	ENSNDRG00005008504.1	65.7143	175	6	611894	13027629	Lepidoptera
OG0006059	Ochlodes_sylvanus	ENSOSYG00005014470.1	50.2857	175	7	12994892	14590838	Lepidoptera
OG0006059	Orgyia_antiqua	ENSOAIG00000004403.1	37.1429	175	10	18043035	31426800	Lepidoptera
OG0006059	Papilio_machaon	ENSPNHG00000001840.1	47.4286	175	5	9735118	10030902	Lepidoptera
OG0006059	Parapoynx_stratiotata	ENSSOYG00005005284.1	55.4286	175	3	662943	18909688	Lepidoptera
OG0006059	Pararge_aegeria	ENSPAGG00005015326.1	58.8571	175	5	684460	20978392	Lepidoptera
OG0006059	Phalera_bucephala	ENSPBCG00000008845.1	66.2857	175	6	4494113	38132125	Lepidoptera
OG0006059	Pieris_brassicae	ENSPBSG00000012131.1	32	175	7	223451	21549451	Lepidoptera
OG0006059	Plebejus_argus	ENSAPBG00000013762.1	46.2857	175	10	12810486	16421277	Lepidoptera
OG0006059	Plutella_xylostella	ENSPXYG00000003998.1	60.5714	175	13	11265437	11823970	Lepidoptera
OG0006059	Pyrgus_malvae	ENSPMVG00005012875.1	46.2857	175	7	3311958	29605389	Lepidoptera
OG0006059	Sesia_bembeciformis	BRAKERBSSG00005012416.1	44.5714	175	5	19129339	19911688	Lepidoptera
OG0006059	Synanthedon_andrenaeformis	BRAKERSADG00000013822.1	52.5714	175	5	14255354	14559695	Lepidoptera
OG0006059	Thera_britannica	ENSTAIG00005009043.1	58.2857	175	7	453955	23306423	Lepidoptera
OG0006059	Thyatira_batis	ENSBTYG00000012784.1	51.4286	175	5	487243	12089788	Lepidoptera
OG0006059	Thymelicus_sylvestris	ENSTEVG00005013885.1	48	175	7	16571618	18496070	Lepidoptera
OG0006059	Tinea_semifulvella	ENSTAEG00005012231.1	66.8571	175	5	15877461	16064247	Lepidoptera
OG0006059	Tinea_trinotella	ENSTTNG00000007029.1	50.8571	175	5	14966950	15159172	Lepidoptera
OG0006059	Vanessa_atalanta	ENSVATG00000008436.1	41.1429	175	4	5160273	14397421	Lepidoptera
OG0006059	Xestia_xanthographa	ENSXXAG00000014996.2	57.7143	175	17	1675142	30801917	Lepidoptera
OG0006059	Yponomeuta_sedellus	ENSYSDG00005000412.1	58.2857	175	1	26192455	27075573	Lepidoptera
OG0006059	Zeuzera_pyrina	BRAKERZPYG00000018382.1	59.4286	175	5	1124325	27747128	Lepidoptera
OG0006059	Zygaena_filipendulae	ENSZFIG00005011912.1	46.2857	175	5	10945329	14952321	Lepidoptera
OG0006825	Acleris_cristana	ENSNRAG00005005118.1	67.5862	290	25	8385334	10777200	Lepidoptera
OG0006825	Acleris_literana	ENSALIG00010008277.1	66.2069	290	23	3736695	15513959	Lepidoptera
OG0006825	Anthocharis_cardamines	ENSCAHG00000013909.1	60.6897	290	27	1725332	7807994	Lepidoptera
OG0006825	Apoda_limacodes	BRAKERLAPG00005006704.1	58.6207	290	15	14834007	30040894	Lepidoptera
OG0006825	Aporophyla_lueneburgensis	ENSALBG00000006338.1	61.0345	290	26	18550031	23324438	Lepidoptera
OG0006825	Autographa_gamma	ENSAGMG00005010098.1	64.8276	290	26	1777415	8144716	Lepidoptera
OG0006825	Bembecia_ichneumoniformis	ENSBICG00000013198.1	58.2759	290	26	1822355	10481111	Lepidoptera
OG0006825	Biston_betularia	ENSBBTG00000023969.1	63.1034	290	26	623089	8385775	Lepidoptera
OG0006825	Blastobasis_adustella	ENSBADG00005009725.1	64.8276	290	24	11941556	14502277	Lepidoptera
OG0006825	Blastobasis_lacticolella	ENSBLAG00000008833.1	65.8621	290	25	2849942	14576097	Lepidoptera
OG0006825	Carcina_quercana	BRAKERCQUG00015010032.1	58.2759	290	25	7332423	9174457	Lepidoptera
OG0006825	Celastrina_argiolus	ENSAAIG00005007641.1	69.6552	290	23	8951039	11449194	Lepidoptera
OG0006825	Clostera_curtula	ENStrtG00005009695.1	54.8276	290	27	8635380	10740308	Lepidoptera
OG0006825	Colias_croceus	ENSCEUG00000021281.1	60	290	27	1339250	7267790	Lepidoptera
OG0006825	Craniophora_ligustri	ENSCLSG00005007615.1	60.3448	290	26	1974779	9208083	Lepidoptera
OG0006825	Cydia_splendana	ENSCDEG00005015822.1	70.3448	290	23	5798345	13595625	Lepidoptera
OG0006825	Neomicropteryx_cornuta	FBgn0003162	68.2759	290	NA	NA	NA	Lepidoptera
OG0006825	Emmelina_monodactyla	ENSEMNG00005014674.1	66.8966	290	26	1413937	6778912	Lepidoptera
OG0006825	Endotricha_flammealis	BRAKEREFAG00010010447.1	72.4138	290	27	9573375	9808194	Lepidoptera
OG0006825	Ennomos_fuscantarius	ENSEFNG00000018030.2	61.3793	290	26	2011453	10568885	Lepidoptera
OG0006825	Ennomos_quercinarius	ENSEQUG00005003826.1	58.9655	290	26	2208202	11419399	Lepidoptera
OG0006825	Esperia_sulphurella	BRAKERHEEG00000009913.1	57.2414	290	25	1880953	9706920	Lepidoptera
OG0006825	Euclidia_mi	ENSEIMG00000003179.1	61.7241	290	24	44694675	46627851	Lepidoptera
OG0006825	Eupithecia_dodoneata	ENSEDDG00005008353.1	60.3448	290	26	6330117	7979055	Lepidoptera
OG0006825	Hecatera_dysodea	ENSHDYG00000026174.1	62.4138	290	25	11614763	15320587	Lepidoptera
OG0006825	Hedya_salicella	ENSHSLG00005013027.1	64.4828	290	22	6242489	15760218	Lepidoptera
OG0006825	Hemaris_fuciformis	ENSHFCG00000012628.1	62.4138	290	26	7381097	9297246	Lepidoptera
OG0006825	Hypena_proboscidalis	ENSHPOG00000012648.1	56.5517	290	26	2971893	14559310	Lepidoptera
OG0006825	Laothoe_populi	BRAKERLPPG00005010510.1	53.1034	290	26	10263590	12627004	Lepidoptera
OG0006825	Leptidea_sinapis	ENSLSNG00005001786.1	51.0345	290	2	2171766	28774503	Lepidoptera
OG0006825	Limenitis_camilla	ENSLAIG00005007453.1	42.4138	290	22	9251390	11199090	Lepidoptera
OG0006825	Lycaena_phlaeas	ENSLPHG00000003965.1	64.1379	290	23	7296097	9805240	Lepidoptera
OG0006825	Lysandra_coridon	ENSLNOG00000002579.1	67.5862	290	15	2355423	6684980	Lepidoptera
OG0006825	Maniola_jurtina	ENSMJUG00000010925.1	66.8966	290	25	471661	8565571	Lepidoptera
OG0006825	Marasmarcha_lunaedactyla	BRAKERMLDG00005011311.1	66.8966	290	24	16547556	18537994	Lepidoptera
OG0006825	Meganola_albula	ENSALAG00005005973.1	54.8276	290	26	5550198	9398441	Lepidoptera
OG0006825	Micropterix_aruncella	ENSAXIG00000013255.1	55.5172	290	29	13635448	17818734	Lepidoptera
OG0006825	Neomicropteryx_cornuta	maker-ptg000002l-snap-gene-61.11-mRNA-1	65.8621	290	NA	NA	NA	Lepidoptera
OG0006825	Notodonta_dromedarius	ENSNDRG00005011317.1	65.8621	290	25	6821144	8285677	Lepidoptera
OG0006825	Ochlodes_sylvanus	ENSOSYG00005005107.1	55.5172	290	18	5981712	11821175	Lepidoptera
OG0006825	Orgyia_antiqua	ENSOAIG00000002613.1	41.3793	290	1	42710929	44675926	Lepidoptera
OG0006825	Papilio_machaon	ENSPNHG00000016027.1	54.4828	290	27	4349877	5281999	Lepidoptera
OG0006825	Parapoynx_stratiotata	ENSSOYG00005007135.1	58.2759	290	26	9110611	11365679	Lepidoptera
OG0006825	Pararge_aegeria	ENSPAGG00005000888.1	63.4483	290	25	2428655	11599638	Lepidoptera
OG0006825	Phalera_bucephala	ENSPBCG00000006866.1	60	290	25	15110123	18324721	Lepidoptera
OG0006825	Pieris_brassicae	ENSPBSG00000000168.1	48.2759	290	2	15283039	23112875	Lepidoptera
OG0006825	Plebejus_argus	ENSAPBG00000010402.1	64.8276	290	22	201151	8680241	Lepidoptera
OG0006825	Plutella_xylostella	ENSPXYG00000020062.1	76.5517	290	31	4505476	6621544	Lepidoptera
OG0006825	Pyrgus_malvae	ENSPMVG00005013769.1	60.6897	290	26	10893559	14095400	Lepidoptera
OG0006825	Sesia_bembeciformis	BRAKERBSSG00005009387.1	56.8966	290	26	7796281	9355919	Lepidoptera
OG0006825	Synanthedon_andrenaeformis	BRAKERSADG00000010418.1	54.8276	290	26	5620215	7044644	Lepidoptera
OG0006825	Thera_britannica	ENSTAIG00005000091.1	61.0345	290	10	6882893	20345152	Lepidoptera
OG0006825	Thyatira_batis	ENSBTYG00000012602.1	63.4483	290	26	1782394	7218472	Lepidoptera
OG0006825	Thymelicus_sylvestris	ENSTEVG00005004395.1	54.4828	290	18	7498013	15050683	Lepidoptera
OG0006825	Tinea_semifulvella	ENSTAEG00005005530.1	56.8966	290	35	8928561	10855856	Lepidoptera
OG0006825	Tinea_trinotella	ENSTTNG00000007520.1	45.1724	290	26	6228250	7686061	Lepidoptera
OG0006825	Vanessa_atalanta	ENSVATG00000004519.1	62.4138	290	26	6890837	8427491	Lepidoptera
OG0006825	Xestia_xanthographa	ENSXXAG00000015866.2	60.6897	290	27	16658214	21649301	Lepidoptera
OG0006825	Yponomeuta_sedellus	ENSYSDG00005001637.1	78.6207	290	26	12042600	14601204	Lepidoptera
OG0006825	Zeuzera_pyrina	BRAKERZPYG00000013432.1	51.0345	290	26	2837501	14629868	Lepidoptera
OG0006825	Zygaena_filipendulae	ENSZFIG00005011128.1	70.3448	290	27	1516918	7848755	Lepidoptera
OG0006484	Acleris_cristana	ENSNRAG00005002505.1	71.5789	285	14	6503101	16052945	Lepidoptera
OG0006484	Acleris_literana	ENSALIG00010001892.1	68.7719	285	11	12415656	20895243	Lepidoptera
OG0006484	Anthocharis_cardamines	ENSCAHG00000001334.1	52.9825	285	15	7327547	11878973	Lepidoptera
OG0006484	Apoda_limacodes	BRAKERLAPG00005000534.1	40.7018	285	1	9700213	54847185	Lepidoptera
OG0006484	Aporophyla_lueneburgensis	ENSALBG00000000849.1	58.2456	285	15	19341788	31641059	Lepidoptera
OG0006484	Autographa_gamma	ENSAGMG00005003860.1	61.4035	285	18	4431641	11413864	Lepidoptera
OG0006484	Bembecia_ichneumoniformis	ENSBICG00000001373.1	49.8246	285	18	5788608	16758979	Lepidoptera
OG0006484	Biston_betularia	ENSBBTG00000022656.1	55.7895	285	18	5159756	13141451	Lepidoptera
OG0006484	Blastobasis_adustella	ENSBADG00005002238.1	65.9649	285	20	9683024	16751915	Lepidoptera
OG0006484	Blastobasis_lacticolella	ENSBLAG00000009027.1	63.8596	285	19	10141110	17567131	Lepidoptera
OG0006484	Carcina_quercana	BRAKERCQUG00015003699.1	61.0526	285	14	2068560	14262518	Lepidoptera
OG0006484	Celastrina_argiolus	ENSAAIG00005006353.1	61.4035	285	17	6795804	17097511	Lepidoptera
OG0006484	Clostera_curtula	ENStrtG00005010686.1	43.8596	285	18	10157488	16478070	Lepidoptera
OG0006484	Colias_croceus	ENSCEUG00000010884.1	51.2281	285	17	4223748	10658465	Lepidoptera
OG0006484	Craniophora_ligustri	ENSCLSG00005006554.1	56.1404	285	19	5393844	13865833	Lepidoptera
OG0006484	Cydia_splendana	ENSCDEG00005008385.1	68.4211	285	16	9813266	19547813	Lepidoptera
OG0006484	Neomicropteryx_cornuta	FBgn0025381	84.9123	285	NA	NA	NA	Lepidoptera
OG0006484	Emmelina_monodactyla	ENSEMNG00005004036.1	39.2982	285	18	6277575	9773330	Lepidoptera
OG0006484	Endotricha_flammealis	BRAKEREFAG00010005675.1	61.0526	285	18	8774759	14857359	Lepidoptera
OG0006484	Ennomos_fuscantarius	ENSEFNG00000027330.1	53.6842	285	17	8742381	14827317	Lepidoptera
OG0006484	Ennomos_quercinarius	ENSEQUG00005003336.2	53.6842	285	18	6562602	15954380	Lepidoptera
OG0006484	Esperia_sulphurella	BRAKERHEEG00000006461.1	61.7544	285	19	6172986	14784816	Lepidoptera
OG0006484	Euclidia_mi	ENSEIMG00000002397.1	62.4561	285	17	28570972	70996394	Lepidoptera
OG0006484	Eupithecia_dodoneata	ENSEDDG00005006665.1	54.386	285	19	6726555	11757820	Lepidoptera
OG0006484	Hecatera_dysodea	ENSHDYG00000014966.1	61.0526	285	17	12130073	20212904	Lepidoptera
OG0006484	Hedya_salicella	ENSHSLG00005001514.1	65.614	285	16	11034576	23063133	Lepidoptera
OG0006484	Hemaris_fuciformis	ENSHFCG00000001940.1	57.5439	285	18	8711626	14539480	Lepidoptera
OG0006484	Hypena_proboscidalis	ENSHPOG00000009462.1	57.8947	285	18	12259706	20119283	Lepidoptera
OG0006484	Laothoe_populi	BRAKERLPPG00005006056.1	54.386	285	18	11054627	18591482	Lepidoptera
OG0006484	Leptidea_sinapis	ENSLSNG00005014815.1	44.5614	285	3	1008973	18682693	Lepidoptera
OG0006484	Limenitis_camilla	ENSLAIG00005003314.1	45.614	285	18	5534288	13858920	Lepidoptera
OG0006484	Lycaena_phlaeas	ENSLPHG00000006979.1	47.3684	285	19	5766110	14383905	Lepidoptera
OG0006484	Lysandra_coridon	ENSLNOG00000007892.1	57.5439	285	65	2924464	4915405	Lepidoptera
OG0006484	Maniola_jurtina	ENSMJUG00000006682.1	52.6316	285	20	7736360	13275689	Lepidoptera
OG0006484	Marasmarcha_lunaedactyla	BRAKERMLDG00005003673.1	61.0526	285	13	18846793	26565941	Lepidoptera
OG0006484	Meganola_albula	ENSALAG00005003095.1	37.8947	285	16	7879135	13388895	Lepidoptera
OG0006484	Micropterix_aruncella	ENSAXIG00000006202.1	43.8596	285	17	33336398	33388117	Lepidoptera
OG0006484	Neomicropteryx_cornuta	maker-ptg000016l-snap-gene-14.19-mRNA-1	52.6316	285	NA	NA	NA	Lepidoptera
OG0006484	Notodonta_dromedarius	ENSNDRG00005006305.1	63.8596	285	16	6799197	11281688	Lepidoptera
OG0006484	Ochlodes_sylvanus	ENSOSYG00005000798.1	61.4035	285	19	3848832	11776845	Lepidoptera
OG0006484	Orgyia_antiqua	ENSOAIG00000010534.1	40.7018	285	7	10144411	33299986	Lepidoptera
OG0006484	Papilio_machaon	ENSPNHG00000004534.1	57.5439	285	16	3263805	8156315	Lepidoptera
OG0006484	Parapoynx_stratiotata	ENSSOYG00005002611.1	50.1754	285	17	6617092	15837287	Lepidoptera
OG0006484	Pararge_aegeria	ENSPAGG00005002053.1	47.0175	285	21	7049174	17150347	Lepidoptera
OG0006484	Phalera_bucephala	ENSPBCG00000001208.1	62.1053	285	16	12107734	27786440	Lepidoptera
OG0006484	Pieris_brassicae	ENSPBSG00000009094.1	57.5439	285	11	155175	14789073	Lepidoptera
OG0006484	Plebejus_argus	ENSAPBG00000007990.1	68.0702	285	20	7914964	13020349	Lepidoptera
OG0006484	Plutella_xylostella	ENSPXYG00000007323.1	67.0175	285	19	3591512	10601444	Lepidoptera
OG0006484	Pyrgus_malvae	ENSPMVG00005002392.1	54.386	285	19	9433824	22982715	Lepidoptera
OG0006484	Sesia_bembeciformis	BRAKERBSSG00005005841.1	61.7544	285	19	6355013	15437874	Lepidoptera
OG0006484	Synanthedon_andrenaeformis	BRAKERSADG00000005530.1	56.8421	285	17	3980951	11339429	Lepidoptera
OG0006484	Thera_britannica	ENSTAIG00005005664.1	48.7719	285	3	5304069	26941626	Lepidoptera
OG0006484	Thyatira_batis	ENSBTYG00000012129.1	60	285	16	4410465	10274293	Lepidoptera
OG0006484	Thymelicus_sylvestris	ENSTEVG00005007479.1	57.193	285	19	4799061	14874889	Lepidoptera
OG0006484	Tinea_semifulvella	ENSTAEG00005011124.1	43.1579	285	38	713791	9702360	Lepidoptera
OG0006484	Tinea_trinotella	ENSTTNG00000004745.1	29.4737	285	17	4997546	12698865	Lepidoptera
OG0006484	Vanessa_atalanta	ENSVATG00000010539.1	54.7368	285	17	7042511	11855676	Lepidoptera
OG0006484	Xestia_xanthographa	ENSXXAG00000002000.2	58.2456	285	9	12525108	31690659	Lepidoptera
OG0006484	Yponomeuta_sedellus	ENSYSDG00005005920.1	62.4561	285	19	11939018	21299367	Lepidoptera
OG0006484	Zeuzera_pyrina	BRAKERZPYG00000006496.1	50.1754	285	17	14025281	22850585	Lepidoptera
OG0006484	Zygaena_filipendulae	ENSZFIG00005001096.1	57.8947	285	17	5014701	11801141	Lepidoptera
OG0006585	Acleris_cristana	ENSNRAG00005003610.1	49.2537	335	16	2574721	15586011	Lepidoptera
OG0006585	Acleris_literana	ENSALIG00010001223.1	45.9701	335	14	3029720	19643751	Lepidoptera
OG0006585	Anthocharis_cardamines	ENSCAHG00000003527.1	32.2388	335	17	10490604	11782930	Lepidoptera
OG0006585	Apoda_limacodes	BRAKERLAPG00005000072.1	31.6418	335	1	30433614	54847185	Lepidoptera
OG0006585	Aporophyla_lueneburgensis	ENSALBG00000006023.1	45.3731	335	19	3252948	30739040	Lepidoptera
OG0006585	Autographa_gamma	ENSAGMG00005003045.1	54.0299	335	15	1233757	11787367	Lepidoptera
OG0006585	Bembecia_ichneumoniformis	ENSBICG00000012434.1	38.5075	335	13	1864273	18737636	Lepidoptera
OG0006585	Biston_betularia	ENSBBTG00000027394.1	47.1642	335	15	1612929	14091469	Lepidoptera
OG0006585	Blastobasis_adustella	ENSBADG00005008042.1	35.2239	335	14	12919330	18287509	Lepidoptera
OG0006585	Blastobasis_lacticolella	ENSBLAG00000008484.1	36.4179	335	14	13149339	18704961	Lepidoptera
OG0006585	Carcina_quercana	BRAKERCQUG00015005503.1	51.3433	335	17	1543383	14004594	Lepidoptera
OG0006585	Celastrina_argiolus	ENSAAIG00005009720.1	36.4179	335	16	1973624	18322998	Lepidoptera
OG0006585	Clostera_curtula	ENStrtG00005011379.1	45.6716	335	16	12414533	17153704	Lepidoptera
OG0006585	Colias_croceus	ENSCEUG00000012153.1	39.7015	335	16	1240322	10690504	Lepidoptera
OG0006585	Craniophora_ligustri	ENSCLSG00005004583.1	50.7463	335	16	1762529	14471704	Lepidoptera
OG0006585	Cydia_splendana	ENSCDEG00005003356.1	47.4627	335	17	14541205	19197471	Lepidoptera
OG0006585	Neomicropteryx_cornuta	FBgn0037710	66.5672	335	NA	NA	NA	Lepidoptera
OG0006585	Emmelina_monodactyla	ENSEMNG00005008441.1	39.7015	335	14	5800941	10267387	Lepidoptera
OG0006585	Endotricha_flammealis	BRAKEREFAG00010004055.1	41.194	335	15	13857756	15394598	Lepidoptera
OG0006585	Ennomos_fuscantarius	ENSEFNG00000024780.2	39.7015	335	15	1836459	15189454	Lepidoptera
OG0006585	Ennomos_quercinarius	ENSEQUG00005011935.2	38.806	335	16	14330365	16143525	Lepidoptera
OG0006585	Esperia_sulphurella	BRAKERHEEG00000004146.1	48.9552	335	15	2243429	15767163	Lepidoptera
OG0006585	Euclidia_mi	ENSEIMG00000003135.1	48.9552	335	1	19049967	128449193	Lepidoptera
OG0006585	Eupithecia_dodoneata	ENSEDDG00005002498.1	42.9851	335	16	4799608	12030789	Lepidoptera
OG0006585	Hecatera_dysodea	ENSHDYG00000021037.1	42.9851	335	16	2463856	20945961	Lepidoptera
OG0006585	Hedya_salicella	ENSHSLG00005011139.1	55.2239	335	11	4695435	25487330	Lepidoptera
OG0006585	Hemaris_fuciformis	ENSHFCG00000010376.1	48.0597	335	16	1773765	15127171	Lepidoptera
OG0006585	Hypena_proboscidalis	ENSHPOG00000010909.1	45.0746	335	14	19626033	21880883	Lepidoptera
OG0006585	Laothoe_populi	BRAKERLPPG00005005085.1	49.2537	335	16	2235785	19033455	Lepidoptera
OG0006585	Leptidea_sinapis	ENSLSNG00005013683.1	34.9254	335	36	589163	10558824	Lepidoptera
OG0006585	Limenitis_camilla	ENSLAIG00005013317.1	41.4925	335	16	12764620	14632651	Lepidoptera
OG0006585	Lycaena_phlaeas	ENSLPHG00000007700.1	31.6418	335	17	1648454	15141893	Lepidoptera
OG0006585	Lysandra_coridon	ENSLNOG00000012063.1	39.403	335	40	2032006	5767562	Lepidoptera
OG0006585	Maniola_jurtina	ENSMJUG00000009775.1	55.5224	335	18	1507896	13539626	Lepidoptera
OG0006585	Marasmarcha_lunaedactyla	BRAKERMLDG00005021420.1	28.6567	335	Z	44655867	47084863	Lepidoptera
OG0006585	Meganola_albula	ENSALAG00005001499.1	40.2985	335	15	11927043	13832808	Lepidoptera
OG0006585	Micropterix_aruncella	ENSAXIG00000005205.1	39.7015	335	6	25402257	39141337	Lepidoptera
OG0006585	Neomicropteryx_cornuta	maker-ptg000012.1l-snap-gene-75.1-mRNA-1	31.6418	335	NA	NA	NA	Lepidoptera
OG0006585	Notodonta_dromedarius	ENSNDRG00005005941.1	53.4328	335	14	1316859	11699441	Lepidoptera
OG0006585	Ochlodes_sylvanus	ENSOSYG00005007454.1	62.0896	335	17	10843485	12247923	Lepidoptera
OG0006585	Orgyia_antiqua	ENSOAIG00000014020.1	31.3433	335	9	1779801	31697121	Lepidoptera
OG0006585	Papilio_machaon	ENSPNHG00000018412.1	36.4179	335	20	6298508	7248564	Lepidoptera
OG0006585	Parapoynx_stratiotata	ENSSOYG00005008230.1	39.403	335	14	14706405	16488179	Lepidoptera
OG0006585	Pararge_aegeria	ENSPAGG00005002511.1	54.9254	335	20	15285529	17491101	Lepidoptera
OG0006585	Phalera_bucephala	ENSPBCG00000012665.1	48.0597	335	Z	56251123	59027677	Lepidoptera
OG0006585	Pieris_brassicae	ENSPBSG00000015017.1	28.3582	335	3	11675969	23069255	Lepidoptera
OG0006585	Plebejus_argus	ENSAPBG00000009692.1	34.9254	335	18	1486030	13498030	Lepidoptera
OG0006585	Plutella_xylostella	ENSPXYG00000013018.1	50.7463	335	21	9661656	10961940	Lepidoptera
OG0006585	Pyrgus_malvae	ENSPMVG00005011008.1	49.8507	335	13	2683485	25951495	Lepidoptera
OG0006585	Sesia_bembeciformis	BRAKERBSSG00005004070.1	39.403	335	16	1906626	16206072	Lepidoptera
OG0006585	Synanthedon_andrenaeformis	BRAKERSADG00000004029.1	43.2836	335	15	11011037	12128890	Lepidoptera
OG0006585	Thera_britannica	ENSTAIG00005005713.1	46.5672	335	17	11379055	13048333	Lepidoptera
OG0006585	Thyatira_batis	ENSBTYG00000014166.1	44.4776	335	17	8616242	10197008	Lepidoptera
OG0006585	Thymelicus_sylvestris	ENSTEVG00005018388.1	66.2687	335	17	13857237	15350080	Lepidoptera
OG0006585	Tinea_semifulvella	ENSTAEG00005011471.1	31.3433	335	41	2496637	8686849	Lepidoptera
OG0006585	Tinea_trinotella	ENSTTNG00000006545.1	17.6119	335	16	1277567	12773844	Lepidoptera
OG0006585	Vanessa_atalanta	ENSVATG00000004370.1	33.4328	335	12	3051745	12796898	Lepidoptera
OG0006585	Xestia_xanthographa	ENSXXAG00000013209.1	39.7015	335	20	26767380	29746777	Lepidoptera
OG0006585	Yponomeuta_sedellus	ENSYSDG00005010883.1	45.3731	335	13	21330595	23775239	Lepidoptera
OG0006585	Zeuzera_pyrina	BRAKERZPYG00000004296.1	36.4179	335	14	20719684	23916840	Lepidoptera
OG0006585	Zygaena_filipendulae	ENSZFIG00005008532.1	40.8955	335	18	1373862	11371952	Lepidoptera
OG0005707	Acleris_cristana	ENSNRAG00005013631.1	28.8627	1275	Z	5346427	59523289	Lepidoptera
OG0005707	Acleris_literana	ENSALIG00010012056.1	35.7647	1275	Z	8756179	102365968	Lepidoptera
OG0005707	Anthocharis_cardamines	ENSCAHG00000006155.1	28.4706	1275	3	7080648	14375608	Lepidoptera
OG0005707	Apoda_limacodes	BRAKERLAPG00005019099.1	24.549	1275	6	21471439	34321674	Lepidoptera
OG0005707	Aporophyla_lueneburgensis	ENSALBG00000008450.1	37.1765	1275	4	19582088	36011775	Lepidoptera
OG0005707	Autographa_gamma	ENSAGMG00005004494.1	35.6863	1275	2	8588914	13963362	Lepidoptera
OG0005707	Bembecia_ichneumoniformis	ENSBICG00000007587.1	24.0784	1275	4	8242260	21329619	Lepidoptera
OG0005707	Biston_betularia	ENSBBTG00000024064.1	36	1275	3	5803017	16627922	Lepidoptera
OG0005707	Blastobasis_adustella	ENSBADG00005006868.1	29.8824	1275	6	9516730	21302009	Lepidoptera
OG0005707	Blastobasis_lacticolella	ENSBLAG00000002713.1	28.7059	1275	7	12788593	21880696	Lepidoptera
OG0005707	Carcina_quercana	BRAKERCQUG00015012573.1	29.0196	1275	3	6220479	17049308	Lepidoptera
OG0005707	Celastrina_argiolus	ENSAAIG00005000784.1	30.6667	1275	7	13457973	21462864	Lepidoptera
OG0005707	Clostera_curtula	ENStrtG00005003996.1	27.2157	1275	4	7383868	21145763	Lepidoptera
OG0005707	Colias_croceus	ENSCEUG00000004837.1	28.1569	1275	2	6476212	13248411	Lepidoptera
OG0005707	Craniophora_ligustri	ENSCLSG00005014408.1	32.7843	1275	3	6680582	17111821	Lepidoptera
OG0005707	Cydia_splendana	ENSCDEG00005023195.1	34.9804	1275	Z	16569585	49817474	Lepidoptera
OG0005707	Neomicropteryx_cornuta	FBgn0034750	12.7843	1275	NA	NA	NA	Lepidoptera
OG0005707	Emmelina_monodactyla	ENSEMNG00005016015.1	31.0588	1275	4	4387452	12167825	Lepidoptera
OG0005707	Endotricha_flammealis	BRAKEREFAG00010012039.1	31.2941	1275	3	11464719	18370051	Lepidoptera
OG0005707	Ennomos_fuscantarius	ENSEFNG00000018927.1	36.6275	1275	3	11547162	17843064	Lepidoptera
OG0005707	Ennomos_quercinarius	ENSEQUG00005003501.1	35.451	1275	2	12840122	20118848	Lepidoptera
OG0005707	Esperia_sulphurella	BRAKERHEEG00000011989.1	33.098	1275	3	7515234	19049665	Lepidoptera
OG0005707	Euclidia_mi	ENSEIMG00000000906.1	32.9412	1275	7	46005505	99488388	Lepidoptera
OG0005707	Eupithecia_dodoneata	ENSEDDG00005007375.1	38.7451	1275	2	4993818	14222450	Lepidoptera
OG0005707	Hecatera_dysodea	ENSHDYG00000026497.1	35.1373	1275	2	9627662	23963529	Lepidoptera
OG0005707	Hedya_salicella	ENSHSLG00005008198.1	32.4706	1275	Z	52091708	128845201	Lepidoptera
OG0005707	Hemaris_fuciformis	ENSHFCG00000001544.1	35.2157	1275	3	11341488	18649190	Lepidoptera
OG0005707	Hypena_proboscidalis	ENSHPOG00000003078.1	36.7059	1275	2	6663536	25329134	Lepidoptera
OG0005707	Laothoe_populi	BRAKERLPPG00005012009.1	31.9216	1275	4	8786005	23325374	Lepidoptera
OG0005707	Leptidea_sinapis	ENSLSNG00005009255.1	25.1765	1275	23	10973662	13660086	Lepidoptera
OG0005707	Limenitis_camilla	ENSLAIG00005014680.1	25.7255	1275	9	5934808	15855308	Lepidoptera
OG0005707	Lycaena_phlaeas	ENSLPHG00000014108.1	25.4902	1275	7	12289779	19030947	Lepidoptera
OG0005707	Lysandra_coridon	ENSLNOG00000008737.1	32.7843	1275	44	3397710	5607996	Lepidoptera
OG0005707	Maniola_jurtina	ENSMJUG00000008149.1	29.4118	1275	4	6026525	16671097	Lepidoptera
OG0005707	Marasmarcha_lunaedactyla	BRAKERMLDG00005013930.1	25.8824	1275	3	8496569	31403134	Lepidoptera
OG0005707	Meganola_albula	ENSALAG00005007902.1	30.6667	1275	3	6491037	16482612	Lepidoptera
OG0005707	Micropterix_aruncella	ENSAXIG00000012287.1	33.9608	1275	29	8887995	17818734	Lepidoptera
OG0005707	Neomicropteryx_cornuta	maker-ptg000002l-snap-gene-46.23-mRNA-1	42.9804	1275	NA	NA	NA	Lepidoptera
OG0005707	Notodonta_dromedarius	ENSNDRG00005014131.1	45.8039	1275	4	9052663	13871384	Lepidoptera
OG0005707	Ochlodes_sylvanus	ENSOSYG00005000226.1	30.1176	1275	4	5398645	14960980	Lepidoptera
OG0005707	Orgyia_antiqua	ENSOAIG00000001442.1	26.8235	1275	1	14046256	44675926	Lepidoptera
OG0005707	Papilio_machaon	ENSPNHG00000000044.1	27.8431	1275	3	3681595	10408510	Lepidoptera
OG0005707	Parapoynx_stratiotata	ENSSOYG00005003402.1	29.098	1275	2	6606221	19343352	Lepidoptera
OG0005707	Pararge_aegeria	ENSPAGG00005011226.1	29.3333	1275	4	13204284	21559079	Lepidoptera
OG0005707	Phalera_bucephala	ENSPBCG00000009609.1	39.1373	1275	8	22035977	37022708	Lepidoptera
OG0005707	Pieris_brassicae	ENSPBSG00000017054.1	26.0392	1275	3	7043335	23069255	Lepidoptera
OG0005707	Plebejus_argus	ENSAPBG00000003680.1	35.6863	1275	8	5916959	17023672	Lepidoptera
OG0005707	Plutella_xylostella	ENSPXYG00000005165.1	42.9804	1275	15	8054430	12292683	Lepidoptera
OG0005707	Pyrgus_malvae	ENSPMVG00005000478.1	33.6471	1275	6	11624646	29972121	Lepidoptera
OG0005707	Sesia_bembeciformis	BRAKERBSSG00005010994.1	24.6275	1275	3	12716618	20060350	Lepidoptera
OG0005707	Synanthedon_andrenaeformis	BRAKERSADG00000011985.1	27.6863	1275	3	5155012	14714630	Lepidoptera
OG0005707	Thera_britannica	ENSTAIG00005000660.1	40.0784	1275	14	5670353	15657136	Lepidoptera
OG0005707	Thyatira_batis	ENSBTYG00000003184.1	30.2745	1275	3	4963758	12916372	Lepidoptera
OG0005707	Thymelicus_sylvestris	ENSTEVG00005002383.1	32.3922	1275	4	12674561	19757560	Lepidoptera
OG0005707	Tinea_semifulvella	ENSTAEG00005002590.1	5.64706	1275	34	9529225	10927909	Lepidoptera
OG0005707	Tinea_trinotella	ENSTTNG00000001686.1	23.7647	1275	7	5165921	14992920	Lepidoptera
OG0005707	Vanessa_atalanta	ENSVATG00000006298.1	29.5686	1275	2	5727741	14662588	Lepidoptera
OG0005707	Xestia_xanthographa	ENSXXAG00000009034.1	36.0784	1275	4	19347698	33934348	Lepidoptera
OG0005707	Yponomeuta_sedellus	ENSYSDG00005004326.1	38.4314	1275	7	14624563	25060794	Lepidoptera
OG0005707	Zeuzera_pyrina	BRAKERZPYG00000000054.1	28	1275	1	17841591	29234349	Lepidoptera
OG0005707	Zygaena_filipendulae	ENSZFIG00005010805.1	29.8824	1275	3	10171975	15738682	Lepidoptera
OG0005891	Acleris_cristana	ENSNRAG00005008790.1	61.9855	413	3	8872467	19169187	Lepidoptera
OG0005891	Acleris_literana	ENSALIG00010005061.1	62.4697	413	2	14102806	27445930	Lepidoptera
OG0005891	Anthocharis_cardamines	ENSCAHG00000008278.1	45.2785	413	10	7736655	12719581	Lepidoptera
OG0005891	Apoda_limacodes	BRAKERLAPG00005001659.1	36.5617	413	10	19642302	33121151	Lepidoptera
OG0005891	Aporophyla_lueneburgensis	ENSALBG00000011207.1	48.184	413	3	14381947	38889971	Lepidoptera
OG0005891	Autographa_gamma	ENSAGMG00005003036.1	47.6998	413	11	7384282	12761877	Lepidoptera
OG0005891	Bembecia_ichneumoniformis	ENSBICG00000007229.1	44.7942	413	10	6564743	19634823	Lepidoptera
OG0005891	Biston_betularia	ENSBBTG00000022161.1	43.5835	413	13	8794990	14726131	Lepidoptera
OG0005891	Blastobasis_adustella	ENSBADG00005004806.1	49.8789	413	7	8734429	21044165	Lepidoptera
OG0005891	Blastobasis_lacticolella	ENSBLAG00000003929.1	48.4262	413	9	8935143	21093454	Lepidoptera
OG0005891	Carcina_quercana	BRAKERCQUG00015002191.1	57.385	413	12	6173306	15272043	Lepidoptera
OG0005891	Celastrina_argiolus	ENSAAIG00005005106.1	55.6901	413	11	11321582	19022155	Lepidoptera
OG0005891	Clostera_curtula	ENStrtG00005004002.1	47.4576	413	12	10911041	18278162	Lepidoptera
OG0005891	Colias_croceus	ENSCEUG00000004440.1	37.2881	413	11	6700479	11312006	Lepidoptera
OG0005891	Craniophora_ligustri	ENSCLSG00005005620.1	38.4988	413	10	9093196	15583887	Lepidoptera
OG0005891	Cydia_splendana	ENSCDEG00005010036.1	52.0581	413	6	12324161	24834953	Lepidoptera
OG0005891	Neomicropteryx_cornuta	FBgn0036273	61.5012	413	NA	NA	NA	Lepidoptera
OG0005891	Emmelina_monodactyla	ENSEMNG00005008064.1	55.2058	413	12	4238546	10352111	Lepidoptera
OG0005891	Endotricha_flammealis	BRAKEREFAG00010016145.1	41.6465	413	9	6748011	16912277	Lepidoptera
OG0005891	Ennomos_fuscantarius	ENSEFNG00000020237.1	51.0896	413	10	6540129	16088531	Lepidoptera
OG0005891	Ennomos_quercinarius	ENSEQUG00005008848.2	43.3414	413	11	10152566	17413369	Lepidoptera
OG0005891	Esperia_sulphurella	BRAKERHEEG00000001363.1	47.2155	413	10	7128522	16722533	Lepidoptera
OG0005891	Euclidia_mi	ENSEIMG00000000794.1	47.4576	413	2	76032698	126514003	Lepidoptera
OG0005891	Eupithecia_dodoneata	ENSEDDG00005002235.1	47.9419	413	13	5128461	12508185	Lepidoptera
OG0005891	Hecatera_dysodea	ENSHDYG00000021772.1	50.1211	413	9	9618485	22532548	Lepidoptera
OG0005891	Hedya_salicella	ENSHSLG00005003065.1	53.9952	413	7	15396506	27275373	Lepidoptera
OG0005891	Hemaris_fuciformis	ENSHFCG00000009192.1	56.1743	413	9	14585600	16927926	Lepidoptera
OG0005891	Hypena_proboscidalis	ENSHPOG00000002193.1	41.6465	413	7	13450178	23083898	Lepidoptera
OG0005891	Laothoe_populi	BRAKERLPPG00005001391.1	41.4044	413	10	2935554	21426275	Lepidoptera
OG0005891	Leptidea_sinapis	ENSLSNG00005001098.1	39.9516	413	22	4160955	13724482	Lepidoptera
OG0005891	Limenitis_camilla	ENSLAIG00005006061.1	30.7506	413	12	5663457	15429705	Lepidoptera
OG0005891	Lycaena_phlaeas	ENSLPHG00000011473.1	60.7748	413	12	10281018	16777694	Lepidoptera
OG0005891	Lysandra_coridon	ENSLNOG00000002839.1	50.1211	413	3	8695591	8731654	Lepidoptera
OG0005891	Maniola_jurtina	ENSMJUG00000011667.1	43.3414	413	14	5579976	14702743	Lepidoptera
OG0005891	Marasmarcha_lunaedactyla	BRAKERMLDG00005018353.1	66.3438	413	8	27071255	29301264	Lepidoptera
OG0005891	Meganola_albula	ENSALAG00005000498.1	36.3196	413	11	8003681	14256032	Lepidoptera
OG0005891	Micropterix_aruncella	ENSAXIG00000011008.1	41.1622	413	15	26992087	33696816	Lepidoptera
OG0005891	Neomicropteryx_cornuta	maker-ptg000033l-snap-gene-157.3-mRNA-1	48.6683	413	NA	NA	NA	Lepidoptera
OG0005891	Notodonta_dromedarius	ENSNDRG00005013678.1	49.8789	413	9	7428455	12329638	Lepidoptera
OG0005891	Ochlodes_sylvanus	ENSOSYG00005006947.1	47.4576	413	11	8117096	13557832	Lepidoptera
OG0005891	Orgyia_antiqua	ENSOAIG00000005466.1	26.6344	413	4	29102463	36797664	Lepidoptera
OG0005891	Papilio_machaon	ENSPNHG00000005371.1	53.2688	413	10	4741682	8867946	Lepidoptera
OG0005891	Parapoynx_stratiotata	ENSSOYG00005008375.1	38.7409	413	10	10386391	17209992	Lepidoptera
OG0005891	Pararge_aegeria	ENSPAGG00005007523.1	41.8886	413	14	11585763	18514894	Lepidoptera
OG0005891	Phalera_bucephala	ENSPBCG00000001662.1	40.678	413	1	16585847	43488875	Lepidoptera
OG0005891	Pieris_brassicae	ENSPBSG00000011707.1	33.414	413	12	2612784	11234761	Lepidoptera
OG0005891	Plebejus_argus	ENSAPBG00000005108.1	55.9322	413	13	5745192	14485148	Lepidoptera
OG0005891	Plutella_xylostella	ENSPXYG00000006546.1	66.586	413	17	7084997	11824421	Lepidoptera
OG0005891	Pyrgus_malvae	ENSPMVG00005009622.1	37.046	413	2	11544562	30606672	Lepidoptera
OG0005891	Sesia_bembeciformis	BRAKERBSSG00005014780.1	47.9419	413	9	7569315	17981566	Lepidoptera
OG0005891	Synanthedon_andrenaeformis	BRAKERSADG00000001749.1	47.4576	413	11	8456959	12752707	Lepidoptera
OG0005891	Thera_britannica	ENSTAIG00005006039.1	40.4358	413	4	5567284	26284077	Lepidoptera
OG0005891	Thyatira_batis	ENSBTYG00000005976.1	39.2252	413	11	6185836	11228407	Lepidoptera
OG0005891	Thymelicus_sylvestris	ENSTEVG00005007085.1	46.9734	413	10	7326051	17897838	Lepidoptera
OG0005891	Tinea_semifulvella	ENSTAEG00005004923.1	38.9831	413	32	8993047	10981996	Lepidoptera
OG0005891	Tinea_trinotella	ENSTTNG00000000165.1	27.845	413	11	5333268	13779792	Lepidoptera
OG0005891	Vanessa_atalanta	ENSVATG00000002774.1	43.0993	413	8	8437646	13647547	Lepidoptera
OG0005891	Xestia_xanthographa	ENSXXAG00000000362.2	49.8789	413	7	17739708	32149579	Lepidoptera
OG0005891	Yponomeuta_sedellus	ENSYSDG00005009056.1	48.9104	413	11	9958925	24050226	Lepidoptera
OG0005891	Zeuzera_pyrina	BRAKERZPYG00000021055.1	32.9298	413	9	16988515	26031661	Lepidoptera
OG0005891	Zygaena_filipendulae	ENSZFIG00005000807.1	51.3317	413	10	7639554	12778868	Lepidoptera
OG0006853	Acleris_cristana	ENSNRAG00005004754.1	69.8706	541	27	3121510	9001911	Lepidoptera
OG0006853	Acleris_literana	ENSALIG00010007791.1	36.9686	541	28	3959516	11670564	Lepidoptera
OG0006853	Anthocharis_cardamines	ENSCAHG00000011055.1	61.183	541	29	5621364	6819085	Lepidoptera
OG0006853	Apoda_limacodes	BRAKERLAPG00005023529.1	42.5139	541	Z	46556965	55212830	Lepidoptera
OG0006853	Aporophyla_lueneburgensis	ENSALBG00000009372.1	73.5675	541	29	7010330	17877202	Lepidoptera
OG0006853	Autographa_gamma	ENSAGMG00005009876.1	75.7856	541	28	2251486	6891251	Lepidoptera
OG0006853	Bembecia_ichneumoniformis	ENSBICG00000012150.1	56.9316	541	28	5664380	8766124	Lepidoptera
OG0006853	Biston_betularia	ENSBBTG00000016213.1	62.4769	541	27	3814179	7552668	Lepidoptera
OG0006853	Blastobasis_adustella	ENSBADG00005008596.1	76.8946	541	28	4591131	10745536	Lepidoptera
OG0006853	Blastobasis_lacticolella	ENSBLAG00000004794.1	71.9039	541	28	4833508	11310227	Lepidoptera
OG0006853	Carcina_quercana	BRAKERCQUG00015011336.1	72.0887	541	28	1438022	7206910	Lepidoptera
OG0006853	Celastrina_argiolus	ENSAAIG00005002503.1	53.6044	541	3	3180625	24553944	Lepidoptera
OG0006853	Clostera_curtula	ENStrtG00005002042.1	53.6044	541	Z	23248180	27404194	Lepidoptera
OG0006853	Colias_croceus	ENSCEUG00000003610.1	63.586	541	28	2705602	5875496	Lepidoptera
OG0006853	Craniophora_ligustri	ENSCLSG00005006457.1	75.4159	541	27	2747426	7974105	Lepidoptera
OG0006853	Cydia_splendana	ENSCDEG00005008374.1	70.61	541	25	10377390	11648489	Lepidoptera
OG0006853	Neomicropteryx_cornuta	FBgn0010621	79.4824	541	NA	NA	NA	Lepidoptera
OG0006853	Emmelina_monodactyla	ENSEMNG00005011419.1	58.78	541	20	2086725	9485677	Lepidoptera
OG0006853	Endotricha_flammealis	BRAKEREFAG00010012264.1	72.0887	541	30	5613492	8169192	Lepidoptera
OG0006853	Ennomos_fuscantarius	ENSEFNG00000022262.1	61.7375	541	27	5621893	8692146	Lepidoptera
OG0006853	Ennomos_quercinarius	ENSEQUG00005002751.2	51.756	541	28	6297392	9752491	Lepidoptera
OG0006853	Esperia_sulphurella	BRAKERHEEG00000010508.1	76.7098	541	26	5238227	8553935	Lepidoptera
OG0006853	Euclidia_mi	ENSEIMG00000000403.1	78.9279	541	27	14628869	30012474	Lepidoptera
OG0006853	Eupithecia_dodoneata	ENSEDDG00005008300.1	74.122	541	27	2356268	6752418	Lepidoptera
OG0006853	Hecatera_dysodea	ENSHDYG00000018278.1	75.2311	541	27	4418409	12111607	Lepidoptera
OG0006853	Hedya_salicella	ENSHSLG00005000863.1	77.634	541	23	2714401	12433425	Lepidoptera
OG0006853	Hemaris_fuciformis	ENSHFCG00000002587.1	58.0407	541	10	4777113	17376605	Lepidoptera
OG0006853	Hypena_proboscidalis	ENSHPOG00000005415.1	70.7948	541	27	6431775	11713018	Lepidoptera
OG0006853	Laothoe_populi	BRAKERLPPG00005002257.1	66.7283	541	11	5612670	21366582	Lepidoptera
OG0006853	Leptidea_sinapis	ENSLSNG00005024398.1	56.5619	541	23	977766	13660086	Lepidoptera
OG0006853	Limenitis_camilla	ENSLAIG00005011058.1	53.4196	541	27	5614311	8673836	Lepidoptera
OG0006853	Lycaena_phlaeas	ENSLPHG00000010928.1	51.2015	541	4	2087024	21478936	Lepidoptera
OG0006853	Lysandra_coridon	ENSLNOG00000003213.1	60.8133	541	9	4162515	7220751	Lepidoptera
OG0006853	Maniola_jurtina	ENSMJUG00000002268.1	63.0314	541	27	5334780	6945302	Lepidoptera
OG0006853	Marasmarcha_lunaedactyla	BRAKERMLDG00005012719.1	55.6377	541	27	3340222	14373227	Lepidoptera
OG0006853	Meganola_albula	ENSALAG00005008491.1	56.3771	541	28	4926667	7643658	Lepidoptera
OG0006853	Micropterix_aruncella	ENSAXIG00000012278.1	60.4436	541	28	6671498	18166079	Lepidoptera
OG0006853	Neomicropteryx_cornuta	maker-ptg000028l-snap-gene-15.4-mRNA-1	69.6858	541	NA	NA	NA	Lepidoptera
OG0006853	Notodonta_dromedarius	ENSNDRG00005010562.1	85.0277	541	27	2295623	6596137	Lepidoptera
OG0006853	Ochlodes_sylvanus	ENSOSYG00005011888.1	80.4067	541	28	3493016	6021517	Lepidoptera
OG0006853	Orgyia_antiqua	ENSOAIG00000001959.1	43.8078	541	1	23136672	44675926	Lepidoptera
OG0006853	Papilio_machaon	ENSPNHG00000003423.1	46.7652	541	19	4161620	7248972	Lepidoptera
OG0006853	Parapoynx_stratiotata	ENSSOYG00005001498.1	69.6858	541	29	5631608	8895920	Lepidoptera
OG0006853	Pararge_aegeria	ENSPAGG00005013127.1	54.7135	541	7	4594061	20310676	Lepidoptera
OG0006853	Phalera_bucephala	ENSPBCG00000008835.1	69.3161	541	27	5861493	14563706	Lepidoptera
OG0006853	Pieris_brassicae	ENSPBSG00000013338.1	34.0111	541	12	1589621	11234761	Lepidoptera
OG0006853	Plebejus_argus	ENSAPBG00000002047.1	63.0314	541	4	17827055	20012457	Lepidoptera
OG0006853	Plutella_xylostella	ENSPXYG00000010516.1	81.5157	541	2	3953893	6019732	Lepidoptera
OG0006853	Pyrgus_malvae	ENSPMVG00005001181.1	80.037	541	28	7094213	10820255	Lepidoptera
OG0006853	Sesia_bembeciformis	BRAKERBSSG00005009908.1	51.9409	541	28	5007204	7798355	Lepidoptera
OG0006853	Synanthedon_andrenaeformis	BRAKERSADG00000010451.1	65.8041	541	27	2519947	6201854	Lepidoptera
OG0006853	Thera_britannica	ENSTAIG00005004527.1	64.695	541	18	2477765	7478936	Lepidoptera
OG0006853	Thyatira_batis	ENSBTYG00000013162.1	65.6192	541	27	2100282	5996235	Lepidoptera
OG0006853	Thymelicus_sylvestris	ENSTEVG00005012220.1	75.2311	541	27	3572050	8151925	Lepidoptera
OG0006853	Tinea_semifulvella	ENSTAEG00005005836.1	50.647	541	39	3063922	9161063	Lepidoptera
OG0006853	Tinea_trinotella	ENSTTNG00000006075.1	51.9409	541	28	1581634	6475879	Lepidoptera
OG0006853	Vanessa_atalanta	ENSVATG00000002222.1	44.5471	541	27	4388720	6867800	Lepidoptera
OG0006853	Xestia_xanthographa	ENSXXAG00000002913.1	71.5342	541	29	12980539	20047485	Lepidoptera
OG0006853	Yponomeuta_sedellus	ENSYSDG00005007960.1	77.634	541	27	4588882	12372770	Lepidoptera
OG0006853	Zeuzera_pyrina	BRAKERZPYG00000014921.1	57.8558	541	28	7539980	11926774	Lepidoptera
OG0006853	Zygaena_filipendulae	ENSZFIG00005010409.1	90.573	541	28	2185150	6360491	Lepidoptera
OG0006783	Acleris_cristana	ENSNRAG00005006484.1	59.9303	287	22	4122761	12760773	Lepidoptera
OG0006783	Acleris_literana	ENSALIG00010005012.1	59.9303	287	22	5274569	16703310	Lepidoptera
OG0006783	Anthocharis_cardamines	ENSCAHG00000013091.1	49.1289	287	22	5427954	9081691	Lepidoptera
OG0006783	Apoda_limacodes	BRAKERLAPG00005013223.1	34.4948	287	22	12675121	21248268	Lepidoptera
OG0006783	Aporophyla_lueneburgensis	ENSALBG00000007288.1	50.5226	287	24	9368199	26911615	Lepidoptera
OG0006783	Autographa_gamma	ENSAGMG00005007217.1	51.5679	287	22	3645725	9663279	Lepidoptera
OG0006783	Bembecia_ichneumoniformis	ENSBICG00000002457.1	36.5854	287	22	7753067	13172147	Lepidoptera
OG0006783	Biston_betularia	ENSBBTG00000019169.1	45.993	287	23	5639527	9968191	Lepidoptera
OG0006783	Blastobasis_adustella	ENSBADG00005000418.1	45.2962	287	25	8685372	14377855	Lepidoptera
OG0006783	Blastobasis_lacticolella	ENSBLAG00000008125.1	47.3868	287	22	6125533	15584837	Lepidoptera
OG0006783	Carcina_quercana	BRAKERCQUG00015008531.1	58.885	287	21	7776930	10254987	Lepidoptera
OG0006783	Celastrina_argiolus	ENSAAIG00005008469.1	35.1916	287	21	8569774	16318055	Lepidoptera
OG0006783	Clostera_curtula	ENStrtG00005009046.1	48.7805	287	23	5101035	13019614	Lepidoptera
OG0006783	Colias_croceus	ENSCEUG00000009936.1	37.2822	287	24	3227818	7974140	Lepidoptera
OG0006783	Craniophora_ligustri	ENSCLSG00005008347.1	46.3415	287	23	6722827	11096971	Lepidoptera
OG0006783	Cydia_splendana	ENSCDEG00005012483.1	58.885	287	21	6161974	15656045	Lepidoptera
OG0006783	Neomicropteryx_cornuta	FBgn0038183	64.4599	287	NA	NA	NA	Lepidoptera
OG0006783	Emmelina_monodactyla	ENSEMNG00005009652.1	41.4634	287	24	4015792	7713513	Lepidoptera
OG0006783	Endotricha_flammealis	BRAKEREFAG00010009324.1	45.993	287	24	4590392	11701817	Lepidoptera
OG0006783	Ennomos_fuscantarius	ENSEFNG00000020006.1	45.6446	287	23	4788618	11425978	Lepidoptera
OG0006783	Ennomos_quercinarius	ENSEQUG00005006895.1	44.5993	287	23	4868599	12353480	Lepidoptera
OG0006783	Esperia_sulphurella	BRAKERHEEG00000009168.1	58.885	287	22	1062406	11743333	Lepidoptera
OG0006783	Euclidia_mi	ENSEIMG00000008565.1	51.9164	287	22	43274528	54244376	Lepidoptera
OG0006783	Eupithecia_dodoneata	ENSEDDG00005007226.1	52.9617	287	23	3686263	9023576	Lepidoptera
OG0006783	Hecatera_dysodea	ENSHDYG00000015468.1	46.6899	287	23	6896110	18185122	Lepidoptera
OG0006783	Hedya_salicella	ENSHSLG00005011930.1	53.6585	287	19	7598510	18479678	Lepidoptera
OG0006783	Hemaris_fuciformis	ENSHFCG00000012837.1	28.9199	287	10	12895799	17376605	Lepidoptera
OG0006783	Hypena_proboscidalis	ENSHPOG00000011838.1	50.1742	287	22	6348947	17097518	Lepidoptera
OG0006783	Laothoe_populi	BRAKERLPPG00005001758.1	35.8885	287	11	15958917	21366582	Lepidoptera
OG0006783	Leptidea_sinapis	ENSLSNG00005008954.1	33.101	287	4	8284669	17197042	Lepidoptera
OG0006783	Limenitis_camilla	ENSLAIG00005005495.1	38.676	287	25	7082580	11886885	Lepidoptera
OG0006783	Lycaena_phlaeas	ENSLPHG00000005981.1	33.101	287	22	4164058	10479323	Lepidoptera
OG0006783	Lysandra_coridon	ENSLNOG00000001875.1	42.1603	287	1	7202671	9182765	Lepidoptera
OG0006783	Maniola_jurtina	ENSMJUG00000005227.1	57.1429	287	24	723996	9430113	Lepidoptera
OG0006783	Marasmarcha_lunaedactyla	BRAKERMLDG00005010567.1	49.8258	287	22	7194619	21388907	Lepidoptera
OG0006783	Meganola_albula	ENSALAG00005005923.1	32.4042	287	23	4194428	10474156	Lepidoptera
OG0006783	Micropterix_aruncella	ENSAXIG00000011862.1	45.993	287	22	26023023	28548650	Lepidoptera
OG0006783	Neomicropteryx_cornuta	maker-ptg000005l-snap-gene-122.4-mRNA-1	52.2648	287	NA	NA	NA	Lepidoptera
OG0006783	Notodonta_dromedarius	ENSNDRG00005009833.1	55.0523	287	23	3676736	8993363	Lepidoptera
OG0006783	Ochlodes_sylvanus	ENSOSYG00005008030.1	50.5226	287	25	4984347	8580840	Lepidoptera
OG0006783	Orgyia_antiqua	ENSOAIG00000013725.1	32.4042	287	Z	31392044	38398989	Lepidoptera
OG0006783	Papilio_machaon	ENSPNHG00000018576.1	37.9791	287	24	3608861	6094511	Lepidoptera
OG0006783	Parapoynx_stratiotata	ENSSOYG00005001037.1	40.7666	287	23	7736983	13083694	Lepidoptera
OG0006783	Pararge_aegeria	ENSPAGG00005004737.1	52.6132	287	23	11918972	13181978	Lepidoptera
OG0006783	Phalera_bucephala	ENSPBCG00000008079.1	44.9477	287	21	14154407	22165329	Lepidoptera
OG0006783	Pieris_brassicae	ENSPBSG00000006142.1	32.4042	287	1	7146360	23587467	Lepidoptera
OG0006783	Plebejus_argus	ENSAPBG00000008726.1	42.8571	287	21	4281552	9722968	Lepidoptera
OG0006783	Plutella_xylostella	ENSPXYG00000016488.1	59.5819	287	26	5072814	8635333	Lepidoptera
OG0006783	Pyrgus_malvae	ENSPMVG00005012385.1	35.1916	287	24	6806613	16663010	Lepidoptera
OG0006783	Sesia_bembeciformis	BRAKERBSSG00005008314.1	19.8606	287	23	4938149	11887449	Lepidoptera
OG0006783	Synanthedon_andrenaeformis	BRAKERSADG00000009914.1	37.6307	287	24	4798635	8183210	Lepidoptera
OG0006783	Thera_britannica	ENSTAIG00005011795.1	49.4774	287	7	19601252	23306423	Lepidoptera
OG0006783	Thyatira_batis	ENSBTYG00000008510.1	36.5854	287	23	4581981	7951191	Lepidoptera
OG0006783	Thymelicus_sylvestris	ENSTEVG00005008993.1	44.2509	287	23	4967108	11732099	Lepidoptera
OG0006783	Tinea_semifulvella	ENSTAEG00005005961.1	40.7666	287	16	7686663	12878163	Lepidoptera
OG0006783	Tinea_trinotella	ENSTTNG00000004303.1	33.7979	287	22	3710082	9310227	Lepidoptera
OG0006783	Vanessa_atalanta	ENSVATG00000011249.1	31.0105	287	23	5848466	9619033	Lepidoptera
OG0006783	Xestia_xanthographa	ENSXXAG00000003051.1	54.3554	287	23	9056581	27721191	Lepidoptera
OG0006783	Yponomeuta_sedellus	ENSYSDG00005009099.1	59.5819	287	22	8149759	18061692	Lepidoptera
OG0006783	Zeuzera_pyrina	BRAKERZPYG00000011326.1	33.101	287	22	7269815	17685321	Lepidoptera
OG0006783	Zygaena_filipendulae	ENSZFIG00005007845.1	42.1603	287	24	3656902	8699336	Lepidoptera
OG0006400	Acleris_cristana	ENSNRAG00005003396.1	56.3422	678	12	3595686	16607757	Lepidoptera
OG0006400	Acleris_literana	ENSALIG00010001842.1	54.1298	678	13	15934826	20431359	Lepidoptera
OG0006400	Anthocharis_cardamines	ENSCAHG00000015747.1	44.2478	678	13	9500294	12348000	Lepidoptera
OG0006400	Apoda_limacodes	BRAKERLAPG00005008029.1	38.3481	678	17	22880830	28783073	Lepidoptera
OG0006400	Aporophyla_lueneburgensis	ENSALBG00000006424.1	47.0501	678	20	22864059	30703409	Lepidoptera
OG0006400	Autographa_gamma	ENSAGMG00005000851.1	52.5074	678	13	9308534	12167202	Lepidoptera
OG0006400	Bembecia_ichneumoniformis	ENSBICG00000013389.1	46.6077	678	14	14279345	18265324	Lepidoptera
OG0006400	Biston_betularia	ENSBBTG00000026174.1	55.8997	678	11	3374323	14790450	Lepidoptera
OG0006400	Blastobasis_adustella	ENSBADG00005005198.1	53.9823	678	17	12918107	17240833	Lepidoptera
OG0006400	Blastobasis_lacticolella	ENSBLAG00000007538.1	54.5723	678	18	13591104	18142823	Lepidoptera
OG0006400	Carcina_quercana	BRAKERCQUG00015016275.1	50.59	678	9	3498652	16185674	Lepidoptera
OG0006400	Celastrina_argiolus	ENSAAIG00005006526.1	56.1947	678	14	2401340	18516317	Lepidoptera
OG0006400	Clostera_curtula	ENStrtG00005006682.1	51.4749	678	11	3857526	18480563	Lepidoptera
OG0006400	Colias_croceus	ENSCEUG00000019383.1	39.0855	678	9	2656923	11343046	Lepidoptera
OG0006400	Craniophora_ligustri	ENSCLSG00005013147.1	44.9853	678	12	11684274	15138013	Lepidoptera
OG0006400	Cydia_splendana	ENSCDEG00005013742.1	49.5575	678	12	3236688	21274828	Lepidoptera
OG0006400	Neomicropteryx_cornuta	FBgn0037382	63.1268	678	NA	NA	NA	Lepidoptera
OG0006400	Emmelina_monodactyla	ENSEMNG00005008017.1	54.7198	678	9	3363150	10791125	Lepidoptera
OG0006400	Endotricha_flammealis	BRAKEREFAG00010001108.1	46.4602	678	10	3286673	16800806	Lepidoptera
OG0006400	Ennomos_fuscantarius	ENSEFNG00000023638.2	50.7375	678	12	12068881	15884173	Lepidoptera
OG0006400	Ennomos_quercinarius	ENSEQUG00005008053.2	48.9676	678	12	4058674	17369662	Lepidoptera
OG0006400	Esperia_sulphurella	BRAKERHEEG00000001650.1	57.5221	678	11	4112370	16379052	Lepidoptera
OG0006400	Euclidia_mi	ENSEIMG00000009352.1	54.2773	678	19	62033034	67224037	Lepidoptera
OG0006400	Eupithecia_dodoneata	ENSEDDG00005000368.1	57.8171	678	12	9629132	12556972	Lepidoptera
OG0006400	Hecatera_dysodea	ENSHDYG00000027187.1	53.2448	678	14	15731727	21027985	Lepidoptera
OG0006400	Hedya_salicella	ENSHSLG00005010149.1	59.292	678	10	5053717	25550971	Lepidoptera
OG0006400	Hemaris_fuciformis	ENSHFCG00000014876.1	41.1504	678	14	12085769	15875061	Lepidoptera
OG0006400	Hypena_proboscidalis	ENSHPOG00000009996.1	52.6549	678	16	16871186	21179654	Lepidoptera
OG0006400	Laothoe_populi	BRAKERLPPG00005006981.1	47.6401	678	2	4619041	26138537	Lepidoptera
OG0006400	Leptidea_sinapis	ENSLSNG00005008964.1	39.528	678	1	5429781	34332082	Lepidoptera
OG0006400	Limenitis_camilla	ENSLAIG00005013404.1	33.9233	678	13	11512848	15214206	Lepidoptera
OG0006400	Lycaena_phlaeas	ENSLPHG00000002355.1	47.1976	678	15	12557568	15869936	Lepidoptera
OG0006400	Lysandra_coridon	ENSLNOG00000014339.1	48.6726	678	82	1004714	4222667	Lepidoptera
OG0006400	Maniola_jurtina	ENSMJUG00000013341.1	49.8525	678	9	12009572	15233260	Lepidoptera
OG0006400	Marasmarcha_lunaedactyla	BRAKERMLDG00005005585.1	47.0501	678	16	4335877	24609518	Lepidoptera
OG0006400	Meganola_albula	ENSALAG00005002366.1	42.3304	678	12	10805969	14254146	Lepidoptera
OG0006400	Micropterix_aruncella	ENSAXIG00000000732.1	53.3923	678	11	4418097	35920917	Lepidoptera
OG0006400	Neomicropteryx_cornuta	maker-ptg000020l-snap-gene-141.12-mRNA-1	39.823	678	NA	NA	NA	Lepidoptera
OG0006400	Notodonta_dromedarius	ENSNDRG00005003296.1	57.8171	678	13	2536292	11989544	Lepidoptera
OG0006400	Ochlodes_sylvanus	ENSOSYG00005002217.1	59.587	678	13	2271558	13360401	Lepidoptera
OG0006400	Orgyia_antiqua	ENSOAIG00000011562.1	37.1681	678	7	24652176	33299986	Lepidoptera
OG0006400	Papilio_machaon	ENSPNHG00000011057.1	35.5457	678	12	1868389	8641220	Lepidoptera
OG0006400	Parapoynx_stratiotata	ENSSOYG00005002851.1	47.6401	678	15	3796864	16133259	Lepidoptera
OG0006400	Pararge_aegeria	ENSPAGG00005008756.1	44.2478	678	16	4023390	18405481	Lepidoptera
OG0006400	Phalera_bucephala	ENSPBCG00000001499.1	54.4248	678	14	7354372	31289452	Lepidoptera
OG0006400	Pieris_brassicae	ENSPBSG00000002417.1	29.7935	678	5	2154432	22819118	Lepidoptera
OG0006400	Plebejus_argus	ENSAPBG00000007696.1	48.2301	678	14	1906910	14384835	Lepidoptera
OG0006400	Plutella_xylostella	ENSPXYG00000021666.1	59.4395	678	29	7155482	11339310	Lepidoptera
OG0006400	Pyrgus_malvae	ENSPMVG00005011190.1	45.8702	678	14	5734008	25585179	Lepidoptera
OG0006400	Sesia_bembeciformis	BRAKERBSSG00005002366.1	45.8702	678	12	13535141	17397286	Lepidoptera
OG0006400	Synanthedon_andrenaeformis	BRAKERSADG00000003015.1	49.2625	678	13	2442959	12372849	Lepidoptera
OG0006400	Thera_britannica	ENSTAIG00005011211.1	53.9823	678	5	15009975	25697187	Lepidoptera
OG0006400	Thyatira_batis	ENSBTYG00000004443.1	46.7552	678	12	8429893	11052377	Lepidoptera
OG0006400	Thymelicus_sylvestris	ENSTEVG00005017493.1	58.8496	678	13	14232925	16989571	Lepidoptera
OG0006400	Tinea_semifulvella	ENSTAEG00005006436.1	40.413	678	22	7788133	12277410	Lepidoptera
OG0006400	Tinea_trinotella	ENSTTNG00000008393.1	32.7434	678	12	10849295	13660558	Lepidoptera
OG0006400	Vanessa_atalanta	ENSVATG00000001211.1	39.6755	678	15	9764386	12577765	Lepidoptera
OG0006400	Xestia_xanthographa	ENSXXAG00000014557.1	50.4425	678	22	22033282	29389947	Lepidoptera
OG0006400	Yponomeuta_sedellus	ENSYSDG00005005761.1	58.1121	678	10	17540911	24201810	Lepidoptera
OG0006400	Zeuzera_pyrina	BRAKERZPYG00000002707.1	24.4838	678	12	5550578	24575201	Lepidoptera
OG0006400	Zygaena_filipendulae	ENSZFIG00005003531.1	57.9646	678	9	9593946	12991008	Lepidoptera
OG0006445	Acleris_cristana	ENSNRAG00005002546.1	36.0947	169	13	10343621	16381680	Lepidoptera
OG0006445	Acleris_literana	ENSALIG00010002921.1	43.787	169	15	12073243	19635786	Lepidoptera
OG0006445	Anthocharis_cardamines	ENSCAHG00000009219.1	28.4024	169	14	3993193	12168265	Lepidoptera
OG0006445	Apoda_limacodes	BRAKERLAPG00005008580.1	28.4024	169	18	9762201	27887308	Lepidoptera
OG0006445	Aporophyla_lueneburgensis	ENSALBG00000002759.1	31.9527	169	12	11255076	32213834	Lepidoptera
OG0006445	Autographa_gamma	ENSAGMG00005003707.1	36.0947	169	14	7890626	12030603	Lepidoptera
OG0006445	Bembecia_ichneumoniformis	ENSBICG00000012293.1	31.3609	169	15	12111273	18065337	Lepidoptera
OG0006445	Biston_betularia	ENSBBTG00000024184.1	30.1775	169	12	4898496	14733994	Lepidoptera
OG0006445	Blastobasis_adustella	ENSBADG00005008719.1	33.7278	169	8	19175246	20996786	Lepidoptera
OG0006445	Blastobasis_lacticolella	ENSBLAG00000006515.1	36.0947	169	5	20325199	22017235	Lepidoptera
OG0006445	Carcina_quercana	BRAKERCQUG00015004387.1	36.6864	169	15	7992066	14265311	Lepidoptera
OG0006445	Celastrina_argiolus	ENSAAIG00005000617.1	25.4438	169	15	6163606	18424439	Lepidoptera
OG0006445	Clostera_curtula	ENStrtG00005004060.1	39.645	169	14	5594026	17868471	Lepidoptera
OG0006445	Colias_croceus	ENSCEUG00000002008.1	30.1775	169	14	7176031	10749422	Lepidoptera
OG0006445	Craniophora_ligustri	ENSCLSG00005005699.1	26.6272	169	14	5312870	14829769	Lepidoptera
OG0006445	Cydia_splendana	ENSCDEG00005010808.1	36.6864	169	14	7793676	19832212	Lepidoptera
OG0006445	Neomicropteryx_cornuta	FBgn0031043	76.3314	169	NA	NA	NA	Lepidoptera
OG0006445	Emmelina_monodactyla	ENSEMNG00005004776.1	29.5858	169	17	5744748	9809752	Lepidoptera
OG0006445	Endotricha_flammealis	BRAKEREFAG00010003283.1	31.9527	169	14	13380282	15936825	Lepidoptera
OG0006445	Ennomos_fuscantarius	ENSEFNG00000021007.1	33.1361	169	13	10272144	15703243	Lepidoptera
OG0006445	Ennomos_quercinarius	ENSEQUG00005005282.1	33.1361	169	13	5866251	17198293	Lepidoptera
OG0006445	Esperia_sulphurella	BRAKERHEEG00000002734.1	37.8698	169	12	7678073	16376554	Lepidoptera
OG0006445	Euclidia_mi	ENSEIMG00000009670.1	28.9941	169	11	66005492	87750765	Lepidoptera
OG0006445	Eupithecia_dodoneata	ENSEDDG00005002124.1	35.503	169	14	7819850	12410051	Lepidoptera
OG0006445	Hecatera_dysodea	ENSHDYG00000022077.1	34.9112	169	15	7772630	20956102	Lepidoptera
OG0006445	Hedya_salicella	ENSHSLG00005000349.1	34.9112	169	13	15720380	24048401	Lepidoptera
OG0006445	Hemaris_fuciformis	ENSHFCG00000003971.1	25.4438	169	13	5513204	16202814	Lepidoptera
OG0006445	Hypena_proboscidalis	ENSHPOG00000004211.1	30.1775	169	12	7253791	22171595	Lepidoptera
OG0006445	Laothoe_populi	BRAKERLPPG00005004341.1	27.8107	169	15	12861267	19672860	Lepidoptera
OG0006445	Leptidea_sinapis	ENSLSNG00005006004.1	28.9941	169	14	4257653	14854661	Lepidoptera
OG0006445	Limenitis_camilla	ENSLAIG00005003034.1	27.2189	169	14	5200752	15076468	Lepidoptera
OG0006445	Lycaena_phlaeas	ENSLPHG00000000505.1	18.3432	169	16	4843271	15570670	Lepidoptera
OG0006445	Lysandra_coridon	ENSLNOG00000012310.1	34.9112	169	50	3085583	5373060	Lepidoptera
OG0006445	Maniola_jurtina	ENSMJUG00000015768.1	37.8698	169	16	4590741	14033434	Lepidoptera
OG0006445	Marasmarcha_lunaedactyla	BRAKERMLDG00005004247.1	30.1775	169	14	12488320	25878446	Lepidoptera
OG0006445	Meganola_albula	ENSALAG00005002657.1	24.8521	169	14	9289688	14130045	Lepidoptera
OG0006445	Micropterix_aruncella	ENSAXIG00000002882.1	47.3373	169	16	3123185	33509601	Lepidoptera
OG0006445	Neomicropteryx_cornuta	maker-ptg000009l-snap-gene-151.47-mRNA-1	56.213	169	NA	NA	NA	Lepidoptera
OG0006445	Notodonta_dromedarius	ENSNDRG00005007771.1	39.645	169	15	7564736	11321169	Lepidoptera
OG0006445	Ochlodes_sylvanus	ENSOSYG00005014627.1	36.0947	169	15	11838259	12826862	Lepidoptera
OG0006445	Orgyia_antiqua	ENSOAIG00000011323.1	24.2604	169	8	11065695	32004277	Lepidoptera
OG0006445	Papilio_machaon	ENSPNHG00000016628.1	23.6686	169	14	2763109	8231573	Lepidoptera
OG0006445	Parapoynx_stratiotata	ENSSOYG00005005569.1	33.1361	169	13	14012092	17049130	Lepidoptera
OG0006445	Pararge_aegeria	ENSPAGG00005012200.1	35.503	169	18	11764984	17526884	Lepidoptera
OG0006445	Phalera_bucephala	ENSPBCG00000000410.1	32.5444	169	11	10203052	34116407	Lepidoptera
OG0006445	Pieris_brassicae	ENSPBSG00000007771.1	29.5858	169	1	20433137	23587467	Lepidoptera
OG0006445	Plebejus_argus	ENSAPBG00000008103.1	33.1361	169	17	9209087	13557432	Lepidoptera
OG0006445	Plutella_xylostella	ENSPXYG00000009276.1	45.5621	169	18	7255742	11050649	Lepidoptera
OG0006445	Pyrgus_malvae	ENSPMVG00005011983.1	36.0947	169	15	17356955	25292095	Lepidoptera
OG0006445	Sesia_bembeciformis	BRAKERBSSG00005003910.1	33.1361	169	15	10905385	16415050	Lepidoptera
OG0006445	Synanthedon_andrenaeformis	BRAKERSADG00000002248.1	34.3195	169	12	8265104	12440847	Lepidoptera
OG0006445	Thera_britannica	ENSTAIG00005006477.1	33.7278	169	16	9294036	13866577	Lepidoptera
OG0006445	Thyatira_batis	ENSBTYG00000008629.1	30.1775	169	14	4007857	10826429	Lepidoptera
OG0006445	Thymelicus_sylvestris	ENSTEVG00005015482.1	44.3787	169	16	14776893	16096137	Lepidoptera
OG0006445	Tinea_semifulvella	ENSTAEG00005009282.1	36.6864	169	33	3841946	10941585	Lepidoptera
OG0006445	Tinea_trinotella	ENSTTNG00000003216.1	31.3609	169	14	4344351	13427476	Lepidoptera
OG0006445	Vanessa_atalanta	ENSVATG00000013750.1	30.1775	169	14	4272363	12690559	Lepidoptera
OG0006445	Xestia_xanthographa	ENSXXAG00000005967.1	33.1361	169	16	10748929	30882125	Lepidoptera
OG0006445	Yponomeuta_sedellus	ENSYSDG00005013441.1	38.4615	169	16	14663348	22354548	Lepidoptera
OG0006445	Zeuzera_pyrina	BRAKERZPYG00000006269.1	24.8521	169	16	14911811	23452699	Lepidoptera
OG0006445	Zygaena_filipendulae	ENSZFIG00005009252.1	28.9941	169	15	4009713	11962689	Lepidoptera
OG0006403	Acleris_cristana	ENSNRAG00005003535.1	50.3896	385	12	6047110	16607757	Lepidoptera
OG0006403	Acleris_literana	ENSALIG00010003074.1	51.9481	385	13	13050175	20431359	Lepidoptera
OG0006403	Anthocharis_cardamines	ENSCAHG00000016222.1	58.4416	385	13	7727518	12348000	Lepidoptera
OG0006403	Apoda_limacodes	BRAKERLAPG00005008501.1	33.2468	385	17	19470411	28783073	Lepidoptera
OG0006403	Aporophyla_lueneburgensis	ENSALBG00000007434.1	51.4286	385	20	18759925	30703409	Lepidoptera
OG0006403	Autographa_gamma	ENSAGMG00005002519.1	52.987	385	13	7488508	12167202	Lepidoptera
OG0006403	Bembecia_ichneumoniformis	ENSBICG00000012779.1	47.5325	385	14	11676527	18265324	Lepidoptera
OG0006403	Biston_betularia	ENSBBTG00000024057.1	50.3896	385	11	5457927	14790450	Lepidoptera
OG0006403	Blastobasis_adustella	ENSBADG00005006880.1	52.987	385	17	10658598	17240833	Lepidoptera
OG0006403	Blastobasis_lacticolella	ENSBLAG00000007589.1	53.2468	385	18	11110652	18142823	Lepidoptera
OG0006403	Carcina_quercana	BRAKERCQUG00015016557.1	49.6104	385	9	6415843	16185674	Lepidoptera
OG0006403	Celastrina_argiolus	ENSAAIG00005004361.1	57.4026	385	14	5277799	18516317	Lepidoptera
OG0006403	Clostera_curtula	ENStrtG00005007704.1	47.7922	385	11	6669009	18480563	Lepidoptera
OG0006403	Colias_croceus	ENSCEUG00000018938.1	45.4545	385	9	4238078	11343046	Lepidoptera
OG0006403	Craniophora_ligustri	ENSCLSG00005001986.1	50.6494	385	12	9491449	15138013	Lepidoptera
OG0006403	Cydia_splendana	ENSCDEG00005013765.1	61.039	385	12	7353452	21274828	Lepidoptera
OG0006403	Neomicropteryx_cornuta	FBgn0024998	64.6753	385	NA	NA	NA	Lepidoptera
OG0006403	Emmelina_monodactyla	ENSEMNG00005003624.1	45.4545	385	9	4501773	10791125	Lepidoptera
OG0006403	Endotricha_flammealis	BRAKEREFAG00010000840.1	49.3506	385	10	5575504	16800806	Lepidoptera
OG0006403	Ennomos_fuscantarius	ENSEFNG00000014163.1	49.0909	385	12	9754458	15884173	Lepidoptera
OG0006403	Ennomos_quercinarius	ENSEQUG00005008075.1	48.5714	385	12	6378602	17369662	Lepidoptera
OG0006403	Esperia_sulphurella	BRAKERHEEG00000001671.1	52.2078	385	11	6186398	16379052	Lepidoptera
OG0006403	Euclidia_mi	ENSEIMG00000008390.1	42.8571	385	19	36658317	67224037	Lepidoptera
OG0006403	Eupithecia_dodoneata	ENSEDDG00005003447.1	53.5065	385	12	7802542	12556972	Lepidoptera
OG0006403	Hecatera_dysodea	ENSHDYG00000015209.1	52.2078	385	14	12704585	21027985	Lepidoptera
OG0006403	Hedya_salicella	ENSHSLG00005003537.1	56.1039	385	10	10098535	25550971	Lepidoptera
OG0006403	Hemaris_fuciformis	ENSHFCG00000002544.1	54.026	385	14	9791477	15875061	Lepidoptera
OG0006403	Hypena_proboscidalis	ENSHPOG00000009248.1	41.039	385	16	13563865	21179654	Lepidoptera
OG0006403	Laothoe_populi	BRAKERLPPG00005007095.1	51.1688	385	2	7467251	26138537	Lepidoptera
OG0006403	Leptidea_sinapis	ENSLSNG00005011900.1	45.974	385	41	5459265	9595617	Lepidoptera
OG0006403	Limenitis_camilla	ENSLAIG00005004548.1	33.2468	385	13	9178674	15214206	Lepidoptera
OG0006403	Lycaena_phlaeas	ENSLPHG00000001148.1	54.8052	385	15	10278216	15869936	Lepidoptera
OG0006403	Lysandra_coridon	ENSLNOG00000005649.1	54.026	385	72	1242274	4773643	Lepidoptera
OG0006403	Maniola_jurtina	ENSMJUG00000014358.1	52.4675	385	9	9800958	15233260	Lepidoptera
OG0006403	Marasmarcha_lunaedactyla	BRAKERMLDG00005006162.1	38.7013	385	16	13191535	24609518	Lepidoptera
OG0006403	Meganola_albula	ENSALAG00005000202.1	43.6364	385	12	8608771	14254146	Lepidoptera
OG0006403	Micropterix_aruncella	ENSAXIG00000001899.1	69.8701	385	11	29234549	35920917	Lepidoptera
OG0006403	Neomicropteryx_cornuta	maker-ptg000020l-snap-gene-109.7-mRNA-1	38.7013	385	NA	NA	NA	Lepidoptera
OG0006403	Notodonta_dromedarius	ENSNDRG00005004308.1	60.2597	385	13	4385669	11989544	Lepidoptera
OG0006403	Ochlodes_sylvanus	ENSOSYG00005009434.1	51.4286	385	13	4921868	13360401	Lepidoptera
OG0006403	Orgyia_antiqua	ENSOAIG00000012182.1	30.9091	385	7	22519575	33299986	Lepidoptera
OG0006403	Papilio_machaon	ENSPNHG00000016351.1	47.2727	385	12	3058383	8641220	Lepidoptera
OG0006403	Parapoynx_stratiotata	ENSSOYG00005003558.1	52.4675	385	15	6189211	16133259	Lepidoptera
OG0006403	Pararge_aegeria	ENSPAGG00005007004.1	46.2338	385	16	6622311	18405481	Lepidoptera
OG0006403	Phalera_bucephala	ENSPBCG00000001240.1	44.6753	385	14	12281921	31289452	Lepidoptera
OG0006403	Pieris_brassicae	ENSPBSG00000002733.1	37.9221	385	5	3596904	22819118	Lepidoptera
OG0006403	Plebejus_argus	ENSAPBG00000009019.1	53.5065	385	14	4212327	14384835	Lepidoptera
OG0006403	Plutella_xylostella	ENSPXYG00000016852.1	61.5584	385	29	7146752	11339310	Lepidoptera
OG0006403	Pyrgus_malvae	ENSPMVG00005011532.1	48.5714	385	14	9866673	25585179	Lepidoptera
OG0006403	Sesia_bembeciformis	BRAKERBSSG00005002089.1	50.1299	385	12	11056550	17397286	Lepidoptera
OG0006403	Synanthedon_andrenaeformis	BRAKERSADG00000002983.1	51.4286	385	13	4294214	12372849	Lepidoptera
OG0006403	Thera_britannica	ENSTAIG00005009856.1	50.6494	385	5	17097879	25697187	Lepidoptera
OG0006403	Thyatira_batis	ENSBTYG00000007405.1	47.5325	385	12	7000264	11052377	Lepidoptera
OG0006403	Thymelicus_sylvestris	ENSTEVG00005017340.1	45.7143	385	13	10870684	16989571	Lepidoptera
OG0006403	Tinea_semifulvella	ENSTAEG00005005895.1	40	385	22	4289929	12277410	Lepidoptera
OG0006403	Tinea_trinotella	ENSTTNG00000003374.1	32.2078	385	12	8983456	13660558	Lepidoptera
OG0006403	Vanessa_atalanta	ENSVATG00000001394.1	44.6753	385	15	7868063	12577765	Lepidoptera
OG0006403	Xestia_xanthographa	ENSXXAG00000005574.1	51.1688	385	22	17846234	29389947	Lepidoptera
OG0006403	Yponomeuta_sedellus	ENSYSDG00005006308.1	51.6883	385	10	14448612	24201810	Lepidoptera
OG0006403	Zeuzera_pyrina	BRAKERZPYG00000002851.1	46.7532	385	12	8634105	24575201	Lepidoptera
OG0006403	Zygaena_filipendulae	ENSZFIG00005002701.1	62.5974	385	9	9193170	12991008	Lepidoptera
OG0006174	Acleris_cristana	ENSNRAG00005009471.1	31.5217	184	8	9043358	18193573	Lepidoptera
OG0006174	Acleris_literana	ENSALIG00010012758.1	29.3478	184	9	10711807	22107864	Lepidoptera
OG0006174	Anthocharis_cardamines	ENSCAHG00000006446.1	24.4565	184	12	5753056	12507586	Lepidoptera
OG0006174	Apoda_limacodes	BRAKERLAPG00005004696.1	28.2609	184	13	16167917	31111697	Lepidoptera
OG0006174	Aporophyla_lueneburgensis	ENSALBG00000009349.1	31.5217	184	5	24380749	35500129	Lepidoptera
OG0006174	Autographa_gamma	ENSAGMG00005014183.1	35.8696	184	8	3793191	13026831	Lepidoptera
OG0006174	Bembecia_ichneumoniformis	ENSBICG00000011108.1	26.087	184	8	7819642	19836373	Lepidoptera
OG0006174	Biston_betularia	ENSBBTG00000021987.1	32.6087	184	8	7927847	15423630	Lepidoptera
OG0006174	Blastobasis_adustella	ENSBADG00005001589.1	23.3696	184	1	7584208	20131596	Lepidoptera
OG0006174	Blastobasis_lacticolella	ENSBLAG00000007679.1	28.2609	184	12	7779694	20548006	Lepidoptera
OG0006174	Carcina_quercana	BRAKERCQUG00015015078.1	30.9783	184	7	10446195	16204516	Lepidoptera
OG0006174	Celastrina_argiolus	ENSAAIG00005014463.1	29.3478	184	5	11787114	24418972	Lepidoptera
OG0006174	Clostera_curtula	ENStrtG00005011991.1	26.6304	184	7	9796180	19475727	Lepidoptera
OG0006174	Colias_croceus	ENSCEUG00000020996.1	26.087	184	7	9709294	12035604	Lepidoptera
OG0006174	Craniophora_ligustri	ENSCLSG00005006648.1	29.3478	184	7	4922362	15962068	Lepidoptera
OG0006174	Cydia_splendana	ENSCDEG00005002268.1	36.413	184	7	8788564	23524037	Lepidoptera
OG0006174	Neomicropteryx_cornuta	FBgn0032822	53.8043	184	NA	NA	NA	Lepidoptera
OG0006174	Emmelina_monodactyla	ENSEMNG00005011125.1	31.5217	184	7	8438845	11576625	Lepidoptera
OG0006174	Endotricha_flammealis	BRAKEREFAG00010014963.1	25	184	7	8971687	17647390	Lepidoptera
OG0006174	Ennomos_fuscantarius	ENSEFNG00000026401.2	29.3478	184	8	8477602	16676294	Lepidoptera
OG0006174	Ennomos_quercinarius	ENSEQUG00005001739.2	29.8913	184	9	8946926	17960691	Lepidoptera
OG0006174	Esperia_sulphurella	BRAKERHEEG00000016569.1	35.3261	184	9	8703716	17073545	Lepidoptera
OG0006174	Euclidia_mi	ENSEIMG00000011142.1	28.8043	184	4	66260664	117951882	Lepidoptera
OG0006174	Eupithecia_dodoneata	ENSEDDG00005013225.1	32.6087	184	8	5845140	13004638	Lepidoptera
OG0006174	Hecatera_dysodea	ENSHDYG00000019088.1	33.1522	184	3	8042363	23810319	Lepidoptera
OG0006174	Hedya_salicella	ENSHSLG00005003173.1	34.7826	184	6	13975450	27718023	Lepidoptera
OG0006174	Hemaris_fuciformis	ENSHFCG00000011011.1	32.6087	184	8	8444988	17107975	Lepidoptera
OG0006174	Hypena_proboscidalis	ENSHPOG00000001824.1	32.0652	184	5	16077685	23262017	Lepidoptera
OG0006174	Laothoe_populi	BRAKERLPPG00005014909.1	22.8261	184	8	10491540	21625164	Lepidoptera
OG0006174	Leptidea_sinapis	ENSLSNG00005009954.1	28.8043	184	6	10827388	16616829	Lepidoptera
OG0006174	Limenitis_camilla	ENSLAIG00005013307.1	26.087	184	8	10138066	15975667	Lepidoptera
OG0006174	Lycaena_phlaeas	ENSLPHG00000011346.1	25.5435	184	5	9821728	21464198	Lepidoptera
OG0006174	Lysandra_coridon	ENSLNOG00000005196.1	30.4348	184	86	3613906	3739679	Lepidoptera
OG0006174	Maniola_jurtina	ENSMJUG00000003223.1	32.0652	184	8	5064315	15421669	Lepidoptera
OG0006174	Marasmarcha_lunaedactyla	BRAKERMLDG00005015797.1	27.7174	184	5	3874569	29789714	Lepidoptera
OG0006174	Meganola_albula	ENSALAG00005009694.1	28.8043	184	9	7650259	14969380	Lepidoptera
OG0006174	Micropterix_aruncella	ENSAXIG00000007512.1	43.4783	184	6	176315	39141337	Lepidoptera
OG0006174	Neomicropteryx_cornuta	snap-ptg000012.2l-processed-gene-49.26-mRNA-1	33.6957	184	NA	NA	NA	Lepidoptera
OG0006174	Notodonta_dromedarius	ENSNDRG00005008027.1	31.5217	184	8	6465093	12458026	Lepidoptera
OG0006174	Ochlodes_sylvanus	ENSOSYG00005004352.1	32.6087	184	8	7064155	14057170	Lepidoptera
OG0006174	Orgyia_antiqua	ENSOAIG00000008275.1	30.9783	184	3	8867271	37852157	Lepidoptera
OG0006174	Papilio_machaon	ENSPNHG00000015666.1	32.6087	184	8	4621035	9155578	Lepidoptera
OG0006174	Parapoynx_stratiotata	ENSSOYG00005011390.1	26.6304	184	7	9046564	18290804	Lepidoptera
OG0006174	Pararge_aegeria	ENSPAGG00005010965.1	34.7826	184	9	6958257	19838782	Lepidoptera
OG0006174	Phalera_bucephala	ENSPBCG00000011016.1	27.1739	184	3	19335007	39814824	Lepidoptera
OG0006174	Pieris_brassicae	ENSPBSG00000007894.1	25	184	1	4798885	23587467	Lepidoptera
OG0006174	Plebejus_argus	ENSAPBG00000010958.1	33.1522	184	6	11025544	19241942	Lepidoptera
OG0006174	Plutella_xylostella	ENSPXYG00000027629.1	54.3478	184	9	7462328	12341994	Lepidoptera
OG0006174	Pyrgus_malvae	ENSPMVG00005008526.1	31.5217	184	4	14432366	30176445	Lepidoptera
OG0006174	Sesia_bembeciformis	BRAKERBSSG00005013593.1	38.587	184	7	9239121	18842457	Lepidoptera
OG0006174	Synanthedon_andrenaeformis	BRAKERSADG00000014920.1	32.0652	184	7	5299472	13505424	Lepidoptera
OG0006174	Thera_britannica	ENSTAIG00005007393.1	30.9783	184	3	18953716	26941626	Lepidoptera
OG0006174	Thyatira_batis	ENSBTYG00000012690.1	32.0652	184	8	5773160	11676877	Lepidoptera
OG0006174	Thymelicus_sylvestris	ENSTEVG00005008078.1	32.0652	184	9	9202165	17984492	Lepidoptera
OG0006174	Tinea_semifulvella	ENSTAEG00005005333.1	49.4565	184	2	3178530	20606466	Lepidoptera
OG0006174	Tinea_trinotella	ENSTTNG00000005208.1	23.913	184	8	2144983	14400823	Lepidoptera
OG0006174	Vanessa_atalanta	ENSVATG00000006831.1	27.1739	184	7	4990987	13669770	Lepidoptera
OG0006174	Xestia_xanthographa	ENSXXAG00000011951.1	36.413	184	12	21307817	31352729	Lepidoptera
OG0006174	Yponomeuta_sedellus	ENSYSDG00005000979.1	52.7174	184	6	19345937	25200344	Lepidoptera
OG0006174	Zeuzera_pyrina	BRAKERZPYG00000019981.1	25.5435	184	7	12703081	26244251	Lepidoptera
OG0006174	Zygaena_filipendulae	ENSZFIG00005007743.1	30.9783	184	8	6995724	13669706	Lepidoptera
OG0006324	Acleris_cristana	ENSNRAG00005001418.1	68.5552	353	11	2967567	17244445	Lepidoptera
OG0006324	Acleris_literana	ENSALIG00010003241.1	61.4731	353	12	3756993	20744207	Lepidoptera
OG0006324	Anthocharis_cardamines	ENSCAHG00000011250.1	44.4759	353	11	6826735	12697406	Lepidoptera
OG0006324	Apoda_limacodes	BRAKERLAPG00005007401.1	54.3909	353	16	23567645	29018493	Lepidoptera
OG0006324	Aporophyla_lueneburgensis	ENSALBG00000001898.1	61.1898	353	17	26610976	31465567	Lepidoptera
OG0006324	Autographa_gamma	ENSAGMG00005013769.1	65.4391	353	9	1908794	12892083	Lepidoptera
OG0006324	Bembecia_ichneumoniformis	ENSBICG00000011517.1	49.8584	353	11	16636293	18938855	Lepidoptera
OG0006324	Biston_betularia	ENSBBTG00000016745.1	62.3229	353	9	12971284	15102415	Lepidoptera
OG0006324	Blastobasis_adustella	ENSBADG00005000559.1	67.7054	353	16	2757177	17489016	Lepidoptera
OG0006324	Blastobasis_lacticolella	ENSBLAG00000008273.1	69.1218	353	15	3445330	18669142	Lepidoptera
OG0006324	Carcina_quercana	BRAKERCQUG00015001660.1	61.7564	353	11	13801061	15733321	Lepidoptera
OG0006324	Celastrina_argiolus	ENSAAIG00005006017.1	73.0878	353	12	16347066	18915699	Lepidoptera
OG0006324	Clostera_curtula	ENStrtG00005010162.1	57.5071	353	10	16683295	19031093	Lepidoptera
OG0006324	Colias_croceus	ENSCEUG00000016079.1	48.7252	353	13	7020237	11134396	Lepidoptera
OG0006324	Craniophora_ligustri	ENSCLSG00005012527.1	63.1728	353	9	13287325	15622416	Lepidoptera
OG0006324	Cydia_splendana	ENSCDEG00005012996.1	71.6714	353	10	6077177	22557665	Lepidoptera
OG0006324	Neomicropteryx_cornuta	FBgn0261611	72.8045	353	NA	NA	NA	Lepidoptera
OG0006324	Emmelina_monodactyla	ENSEMNG00005009316.1	75.0708	353	11	1190476	10389392	Lepidoptera
OG0006324	Endotricha_flammealis	BRAKEREFAG00010001758.1	49.2918	353	11	2262011	16729167	Lepidoptera
OG0006324	Ennomos_fuscantarius	ENSEFNG00000019804.1	59.7734	353	11	2264261	16070034	Lepidoptera
OG0006324	Ennomos_quercinarius	ENSEQUG00005011270.2	59.2068	353	10	14829304	17518817	Lepidoptera
OG0006324	Esperia_sulphurella	BRAKERHEEG00000003639.1	56.9405	353	14	12756591	15914604	Lepidoptera
OG0006324	Euclidia_mi	ENSEIMG00000007333.1	59.2068	353	14	20185581	76578606	Lepidoptera
OG0006324	Eupithecia_dodoneata	ENSEDDG00005001856.1	63.7394	353	10	1837642	12809495	Lepidoptera
OG0006324	Hecatera_dysodea	ENSHDYG00000027443.1	66.289	353	11	3704555	22081960	Lepidoptera
OG0006324	Hedya_salicella	ENSHSLG00005011803.1	67.1388	353	9	9119922	26256418	Lepidoptera
OG0006324	Hemaris_fuciformis	ENSHFCG00000014092.1	61.7564	353	11	13939333	16553285	Lepidoptera
OG0006324	Hypena_proboscidalis	ENSHPOG00000013972.1	55.8074	353	11	3143234	22304048	Lepidoptera
OG0006324	Laothoe_populi	BRAKERLPPG00005002711.1	57.7904	353	12	2974366	21125926	Lepidoptera
OG0006324	Leptidea_sinapis	ENSLSNG00005011263.1	49.5751	353	32	7783218	12010194	Lepidoptera
OG0006324	Limenitis_camilla	ENSLAIG00005012216.1	47.3088	353	4	13962733	16132765	Lepidoptera
OG0006324	Lycaena_phlaeas	ENSLPHG00000006898.1	64.0227	353	13	13974045	16082000	Lepidoptera
OG0006324	Lysandra_coridon	ENSLNOG00000015848.1	63.1728	353	Z	2657559	34005801	Lepidoptera
OG0006324	Maniola_jurtina	ENSMJUG00000004860.1	66.0057	353	12	2128263	15090120	Lepidoptera
OG0006324	Marasmarcha_lunaedactyla	BRAKERMLDG00005002994.1	80.17	353	12	2833601	27090851	Lepidoptera
OG0006324	Meganola_albula	ENSALAG00005002369.1	49.8584	353	10	2268543	14955979	Lepidoptera
OG0006324	Micropterix_aruncella	ENSAXIG00000004033.1	83.0028	353	8	292551	37372150	Lepidoptera
OG0006324	Neomicropteryx_cornuta	maker-ptg000030l-snap-gene-82.12-mRNA-1	52.6912	353	NA	NA	NA	Lepidoptera
OG0006324	Notodonta_dromedarius	ENSNDRG00005007976.1	66.5722	353	10	10595085	12208192	Lepidoptera
OG0006324	Ochlodes_sylvanus	ENSOSYG00005014816.1	64.3059	353	12	11437431	13362439	Lepidoptera
OG0006324	Orgyia_antiqua	ENSOAIG00000006718.1	37.1105	353	5	21055443	36178633	Lepidoptera
OG0006324	Papilio_machaon	ENSPNHG00000011169.1	52.1246	353	11	7581696	8777606	Lepidoptera
OG0006324	Parapoynx_stratiotata	ENSSOYG00005003964.1	54.9575	353	11	6604562	17136313	Lepidoptera
OG0006324	Pararge_aegeria	ENSPAGG00005001696.1	56.0907	353	15	15791122	18474722	Lepidoptera
OG0006324	Phalera_bucephala	ENSPBCG00000014126.1	50.7082	353	9	4449126	34846570	Lepidoptera
OG0006324	Pieris_brassicae	ENSPBSG00000013014.1	43.3428	353	8	16754620	21291167	Lepidoptera
OG0006324	Plebejus_argus	ENSAPBG00000013116.1	61.7564	353	15	12432204	14279006	Lepidoptera
OG0006324	Plutella_xylostella	ENSPXYG00000012922.1	70.255	353	23	10016972	11654879	Lepidoptera
OG0006324	Pyrgus_malvae	ENSPMVG00005003065.1	64.3059	353	11	3712879	27016195	Lepidoptera
OG0006324	Sesia_bembeciformis	BRAKERBSSG00005001605.1	48.4419	353	11	15254074	17810708	Lepidoptera
OG0006324	Synanthedon_andrenaeformis	BRAKERSADG00000001008.1	46.7422	353	10	11334987	12938525	Lepidoptera
OG0006324	Thera_britannica	ENSTAIG00005000561.1	61.4731	353	1	26490544	28669802	Lepidoptera
OG0006324	Thyatira_batis	ENSBTYG00000008323.1	56.6572	353	9	9801502	11575718	Lepidoptera
OG0006324	Thymelicus_sylvestris	ENSTEVG00005010403.1	66.0057	353	12	2435403	17039938	Lepidoptera
OG0006324	Tinea_semifulvella	ENSTAEG00005007594.1	54.3909	353	4	2307269	19869668	Lepidoptera
OG0006324	Tinea_trinotella	ENSTTNG00000003366.1	38.2436	353	9	1641866	14325176	Lepidoptera
OG0006324	Vanessa_atalanta	ENSVATG00000002164.1	52.1246	353	10	7625339	13090155	Lepidoptera
OG0006324	Xestia_xanthographa	ENSXXAG00000010880.1	62.3229	353	18	4779023	30663046	Lepidoptera
OG0006324	Yponomeuta_sedellus	ENSYSDG00005000794.1	64.5892	353	14	20275660	23686939	Lepidoptera
OG0006324	Zeuzera_pyrina	BRAKERZPYG00000003810.1	47.8754	353	13	4725668	24208582	Lepidoptera
OG0006324	Zygaena_filipendulae	ENSZFIG00005004771.1	77.9037	353	13	1666274	12315154	Lepidoptera
OG0006093	Acleris_cristana	ENSNRAG00005011508.1	47.1976	339	6	5061052	18595138	Lepidoptera
OG0006093	Acleris_literana	ENSALIG00010012309.1	43.9528	339	7	16492226	23038913	Lepidoptera
OG0006093	Anthocharis_cardamines	ENSCAHG00000015283.1	25.9587	339	7	10311003	13475133	Lepidoptera
OG0006093	Apoda_limacodes	BRAKERLAPG00005021201.1	30.9735	339	8	24873983	33043310	Lepidoptera
OG0006093	Aporophyla_lueneburgensis	ENSALBG00000003824.1	37.7581	339	10	24611069	33854838	Lepidoptera
OG0006093	Autographa_gamma	ENSAGMG00005013950.1	42.4779	339	6	9848397	13211330	Lepidoptera
OG0006093	Bembecia_ichneumoniformis	ENSBICG00000007547.1	36.8732	339	3	15238259	21441772	Lepidoptera
OG0006093	Biston_betularia	ENSBBTG00000026511.1	38.0531	339	5	10162138	16272970	Lepidoptera
OG0006093	Blastobasis_adustella	ENSBADG00005006991.1	37.1681	339	9	18975999	20350496	Lepidoptera
OG0006093	Blastobasis_lacticolella	ENSBLAG00000004461.1	36.5782	339	11	1343679	20671567	Lepidoptera
OG0006093	Carcina_quercana	BRAKERCQUG00015013919.1	45.7227	339	5	14620188	16934368	Lepidoptera
OG0006093	Celastrina_argiolus	ENSAAIG00005005256.1	43.3628	339	24	3899476	10303692	Lepidoptera
OG0006093	Clostera_curtula	ENStrtG00005007970.1	34.5133	339	8	14982173	19367173	Lepidoptera
OG0006093	Colias_croceus	ENSCEUG00000018858.1	32.4484	339	5	9471505	12694599	Lepidoptera
OG0006093	Craniophora_ligustri	ENSCLSG00005007428.1	39.823	339	6	4535897	16363619	Lepidoptera
OG0006093	Cydia_splendana	ENSCDEG00005019642.1	48.3776	339	3	13241448	28508080	Lepidoptera
OG0006093	Neomicropteryx_cornuta	FBgn0039557	85.5457	339	NA	NA	NA	Lepidoptera
OG0006093	Emmelina_monodactyla	ENSEMNG00005015184.1	33.6283	339	2	10131174	12976662	Lepidoptera
OG0006093	Endotricha_flammealis	BRAKEREFAG00010014090.1	42.1829	339	6	4338883	17685804	Lepidoptera
OG0006093	Ennomos_fuscantarius	ENSEFNG00000019438.1	35.3982	339	6	12985765	16980315	Lepidoptera
OG0006093	Ennomos_quercinarius	ENSEQUG00005007178.1	39.528	339	7	4546457	18932096	Lepidoptera
OG0006093	Esperia_sulphurella	BRAKERHEEG00000013787.1	49.5575	339	5	13696117	18370405	Lepidoptera
OG0006093	Euclidia_mi	ENSEIMG00000006045.1	41.8879	339	5	76772978	113167484	Lepidoptera
OG0006093	Eupithecia_dodoneata	ENSEDDG00005010001.1	40.118	339	5	2435693	14005471	Lepidoptera
OG0006093	Hecatera_dysodea	ENSHDYG00000018188.1	35.9882	339	7	16197201	22980418	Lepidoptera
OG0006093	Hedya_salicella	ENSHSLG00005004721.1	52.2124	339	5	20007143	28409545	Lepidoptera
OG0006093	Hemaris_fuciformis	ENSHFCG00000006707.1	36.2832	339	7	4437022	17161339	Lepidoptera
OG0006093	Hypena_proboscidalis	ENSHPOG00000012112.1	41.0029	339	9	5908465	22648911	Lepidoptera
OG0006093	Laothoe_populi	BRAKERLPPG00005014294.1	34.8083	339	7	16498055	22068583	Lepidoptera
OG0006093	Leptidea_sinapis	ENSLSNG00005018634.1	36.5782	339	43	8598138	9178371	Lepidoptera
OG0006093	Limenitis_camilla	ENSLAIG00005006583.1	32.1534	339	1	4507003	16753593	Lepidoptera
OG0006093	Lycaena_phlaeas	ENSLPHG00000013160.1	23.8938	339	11	14117203	18072480	Lepidoptera
OG0006093	Lysandra_coridon	ENSLNOG00000004555.1	39.233	339	36	5263652	5892924	Lepidoptera
OG0006093	Maniola_jurtina	ENSMJUG00000014450.1	48.0826	339	6	12468132	16201745	Lepidoptera
OG0006093	Marasmarcha_lunaedactyla	BRAKERMLDG00005014931.1	32.1534	339	4	8390291	31329681	Lepidoptera
OG0006093	Meganola_albula	ENSALAG00005010680.1	39.233	339	8	4390166	15283248	Lepidoptera
OG0006093	Micropterix_aruncella	ENSAXIG00000005320.1	51.9174	339	1	40518650	42645844	Lepidoptera
OG0006093	Neomicropteryx_cornuta	maker-ptg000008l-snap-gene-141.16-mRNA-1	36.5782	339	NA	NA	NA	Lepidoptera
OG0006093	Notodonta_dromedarius	ENSNDRG00005005196.1	44.2478	339	6	9637209	13027629	Lepidoptera
OG0006093	Ochlodes_sylvanus	ENSOSYG00005002802.1	34.5133	339	7	3381227	14590838	Lepidoptera
OG0006093	Orgyia_antiqua	ENSOAIG00000003655.1	28.6136	339	10	4474687	31426800	Lepidoptera
OG0006093	Papilio_machaon	ENSPNHG00000003666.1	31.2684	339	5	2112478	10030902	Lepidoptera
OG0006093	Parapoynx_stratiotata	ENSSOYG00005012983.1	31.5634	339	3	13838028	18909688	Lepidoptera
OG0006093	Pararge_aegeria	ENSPAGG00005014575.1	36.2832	339	5	15850019	20978392	Lepidoptera
OG0006093	Phalera_bucephala	ENSPBCG00000010706.1	39.233	339	6	27274234	38132125	Lepidoptera
OG0006093	Pieris_brassicae	ENSPBSG00000004924.1	28.6136	339	6	16720875	21879550	Lepidoptera
OG0006093	Plebejus_argus	ENSAPBG00000006017.1	33.6283	339	10	3690954	16421277	Lepidoptera
OG0006093	Plutella_xylostella	ENSPXYG00000003595.1	52.8024	339	13	4283681	11823970	Lepidoptera
OG0006093	Pyrgus_malvae	ENSPMVG00005012988.1	38.3481	339	7	22091019	29605389	Lepidoptera
OG0006093	Sesia_bembeciformis	BRAKERBSSG00005012617.1	47.4926	339	5	4851655	19911688	Lepidoptera
OG0006093	Synanthedon_andrenaeformis	BRAKERSADG00000014033.1	35.9882	339	5	3065572	14559695	Lepidoptera
OG0006093	Thera_britannica	ENSTAIG00005009296.1	43.9528	339	7	7216563	23306423	Lepidoptera
OG0006093	Thyatira_batis	ENSBTYG00000014246.1	37.7581	339	5	8791472	12089788	Lepidoptera
OG0006093	Thymelicus_sylvestris	ENSTEVG00005005281.1	39.528	339	7	4498096	18496070	Lepidoptera
OG0006093	Tinea_semifulvella	ENSTAEG00005007409.1	51.6224	339	24	1248932	11972729	Lepidoptera
OG0006093	Tinea_trinotella	ENSTTNG00000001953.1	42.4779	339	5	568084	15159172	Lepidoptera
OG0006093	Vanessa_atalanta	ENSVATG00000008236.1	24.1888	339	4	10548373	14397421	Lepidoptera
OG0006093	Xestia_xanthographa	ENSXXAG00000013750.1	12.9794	339	17	21706451	30801917	Lepidoptera
OG0006093	Yponomeuta_sedellus	ENSYSDG00005000122.1	53.3923	339	1	6975768	27075573	Lepidoptera
OG0006093	Zeuzera_pyrina	BRAKERZPYG00000018389.1	38.6431	339	5	20588885	27747128	Lepidoptera
OG0006093	Zygaena_filipendulae	ENSZFIG00005006410.1	34.2183	339	5	3332985	14952321	Lepidoptera
OG0006651	Acleris_cristana	ENSNRAG00005005579.1	66.7411	896	18	10112156	14400915	Lepidoptera
OG0006651	Acleris_literana	ENSALIG00010004292.1	67.8571	896	18	12852719	19087442	Lepidoptera
OG0006651	Anthocharis_cardamines	ENSCAHG00000012630.1	62.2768	896	21	5999659	10069377	Lepidoptera
OG0006651	Apoda_limacodes	BRAKERLAPG00005012598.1	46.6518	896	21	14661068	23972641	Lepidoptera
OG0006651	Aporophyla_lueneburgensis	ENSALBG00000002346.1	59.0402	896	1	15796208	46326648	Lepidoptera
OG0006651	Autographa_gamma	ENSAGMG00005003699.1	63.5045	896	16	4652574	11784496	Lepidoptera
OG0006651	Bembecia_ichneumoniformis	ENSBICG00000012369.1	56.808	896	21	4273165	14706507	Lepidoptera
OG0006651	Biston_betularia	ENSBBTG00000019013.1	54.5759	896	20	3276288	12301275	Lepidoptera
OG0006651	Blastobasis_adustella	ENSBADG00005008851.1	61.7188	896	12	14352896	19379192	Lepidoptera
OG0006651	Blastobasis_lacticolella	ENSBLAG00000008456.1	64.1741	896	8	6026525	21754906	Lepidoptera
OG0006651	Carcina_quercana	BRAKERCQUG00015008078.1	63.2812	896	20	5975741	10887745	Lepidoptera
OG0006651	Celastrina_argiolus	ENSAAIG00005010486.1	56.5848	896	4	6969360	24507557	Lepidoptera
OG0006651	Clostera_curtula	ENStrtG00005010811.1	54.1295	896	17	9264727	16911058	Lepidoptera
OG0006651	Colias_croceus	ENSCEUG00000007443.1	48.6607	896	21	5642280	9583924	Lepidoptera
OG0006651	Craniophora_ligustri	ENSCLSG00005010574.1	63.3929	896	17	3235133	14031741	Lepidoptera
OG0006651	Cydia_splendana	ENSCDEG00005012024.1	60.6027	896	11	13173675	22055301	Lepidoptera
OG0006651	Neomicropteryx_cornuta	FBgn0027330	70.3125	896	NA	NA	NA	Lepidoptera
OG0006651	Emmelina_monodactyla	ENSEMNG00005011305.1	55.2455	896	16	2990375	9829007	Lepidoptera
OG0006651	Endotricha_flammealis	BRAKEREFAG00010006444.1	48.1027	896	19	8769230	14456893	Lepidoptera
OG0006651	Ennomos_fuscantarius	ENSEFNG00000018778.1	57.4777	896	18	5598021	14291079	Lepidoptera
OG0006651	Ennomos_quercinarius	ENSEQUG00005010435.1	55.5804	896	17	5978199	15965749	Lepidoptera
OG0006651	Esperia_sulphurella	BRAKERHEEG00000006186.1	70.0893	896	18	9163775	14796620	Lepidoptera
OG0006651	Euclidia_mi	ENSEIMG00000013083.1	60.8259	896	15	32893650	74939714	Lepidoptera
OG0006651	Eupithecia_dodoneata	ENSEDDG00005002048.1	61.4955	896	15	8274976	12321469	Lepidoptera
OG0006651	Hecatera_dysodea	ENSHDYG00000015806.1	67.2991	896	4	17716495	23579435	Lepidoptera
OG0006651	Hedya_salicella	ENSHSLG00005010570.1	64.7321	896	15	12690211	23627323	Lepidoptera
OG0006651	Hemaris_fuciformis	ENSHFCG00000009925.1	67.2991	896	21	5318928	13022490	Lepidoptera
OG0006651	Hypena_proboscidalis	ENSHPOG00000011036.1	55.692	896	15	5038243	21386625	Lepidoptera
OG0006651	Laothoe_populi	BRAKERLPPG00005008393.1	56.25	896	21	10857860	17785902	Lepidoptera
OG0006651	Leptidea_sinapis	ENSLSNG00005016333.1	48.8839	896	22	12201364	13724482	Lepidoptera
OG0006651	Limenitis_camilla	ENSLAIG00005010883.1	35.0446	896	23	7907721	13127210	Lepidoptera
OG0006651	Lycaena_phlaeas	ENSLPHG00000004129.1	64.5089	896	3	16451217	23027311	Lepidoptera
OG0006651	Lysandra_coridon	ENSLNOG00000014489.1	40.8482	896	76	3452945	4666103	Lepidoptera
OG0006651	Maniola_jurtina	ENSMJUG00000015408.1	50	896	21	7443602	12263577	Lepidoptera
OG0006651	Marasmarcha_lunaedactyla	BRAKERMLDG00005008099.1	51.1161	896	19	12432264	23328054	Lepidoptera
OG0006651	Meganola_albula	ENSALAG00005007711.1	45.5357	896	21	4368763	11916910	Lepidoptera
OG0006651	Micropterix_aruncella	ENSAXIG00000000819.1	55.0223	896	21	22800758	28596448	Lepidoptera
OG0006651	Neomicropteryx_cornuta	maker-ptg000011l-snap-gene-10.10-mRNA-1	51.0045	896	NA	NA	NA	Lepidoptera
OG0006651	Notodonta_dromedarius	ENSNDRG00005009105.1	70.2009	896	19	6937996	10714968	Lepidoptera
OG0006651	Ochlodes_sylvanus	ENSOSYG00005006656.1	68.9732	896	22	3008798	10276481	Lepidoptera
OG0006651	Orgyia_antiqua	ENSOAIG00000001564.1	31.808	896	12	10005413	26928026	Lepidoptera
OG0006651	Papilio_machaon	ENSPNHG00000011180.1	49.1071	896	22	3918181	6712429	Lepidoptera
OG0006651	Parapoynx_stratiotata	ENSSOYG00005012799.1	54.6875	896	20	10773600	15103789	Lepidoptera
OG0006651	Pararge_aegeria	ENSPAGG00005010515.1	44.7545	896	7	12170602	20310676	Lepidoptera
OG0006651	Phalera_bucephala	ENSPBCG00000005650.1	56.4732	896	19	17007601	26988356	Lepidoptera
OG0006651	Pieris_brassicae	ENSPBSG00000008271.1	42.8571	896	1	13379680	23587467	Lepidoptera
OG0006651	Plebejus_argus	ENSAPBG00000007038.1	51.4509	896	5	14512600	19930218	Lepidoptera
OG0006651	Plutella_xylostella	ENSPXYG00000002997.1	63.7277	896	14	7434534	11003345	Lepidoptera
OG0006651	Pyrgus_malvae	ENSPMVG00005012839.1	59.4866	896	17	7144412	24170034	Lepidoptera
OG0006651	Sesia_bembeciformis	BRAKERBSSG00005004946.1	51.5625	896	17	4455809	15710200	Lepidoptera
OG0006651	Synanthedon_andrenaeformis	BRAKERSADG00000008324.1	61.6071	896	21	2770328	9494559	Lepidoptera
OG0006651	Thera_britannica	ENSTAIG00005000314.1	57.9241	896	10	13259247	20345152	Lepidoptera
OG0006651	Thyatira_batis	ENSBTYG00000002413.1	57.4777	896	19	4021497	9951518	Lepidoptera
OG0006651	Thymelicus_sylvestris	ENSTEVG00005015262.1	60.3795	896	22	8308926	13889562	Lepidoptera
OG0006651	Tinea_semifulvella	ENSTAEG00005007748.1	46.317	896	8	1147062	15333658	Lepidoptera
OG0006651	Tinea_trinotella	ENSTTNG00000007109.1	37.6116	896	21	964338	10579293	Lepidoptera
OG0006651	Vanessa_atalanta	ENSVATG00000015793.1	58.0357	896	21	4280227	10586516	Lepidoptera
OG0006651	Xestia_xanthographa	ENSXXAG00000016047.1	61.8304	896	2	20979390	34370828	Lepidoptera
OG0006651	Yponomeuta_sedellus	ENSYSDG00005001574.1	67.7455	896	15	13641987	23131100	Lepidoptera
OG0006651	Zeuzera_pyrina	BRAKERZPYG00000010392.1	48.4375	896	20	11532622	21257233	Lepidoptera
OG0006651	Zygaena_filipendulae	ENSZFIG00005009558.1	67.7455	896	22	4311457	10501088	Lepidoptera
OG0006696	Acleris_cristana	ENSNRAG00005004542.1	81.1808	813	20	1760813	14264907	Lepidoptera
OG0006696	Acleris_literana	ENSALIG00010005608.1	81.6728	813	19	15693601	17895495	Lepidoptera
OG0006696	Anthocharis_cardamines	ENSCAHG00000007187.1	68.3887	813	20	7715544	10341171	Lepidoptera
OG0006696	Apoda_limacodes	BRAKERLAPG00005009600.1	54.1205	813	19	16793507	24434156	Lepidoptera
OG0006696	Aporophyla_lueneburgensis	ENSALBG00000005207.1	67.4047	813	18	18356040	30756914	Lepidoptera
OG0006696	Autographa_gamma	ENSAGMG00005005632.1	78.2288	813	21	3941284	10474861	Lepidoptera
OG0006696	Bembecia_ichneumoniformis	ENSBICG00000014690.1	60.7626	813	20	3280425	14807867	Lepidoptera
OG0006696	Biston_betularia	ENSBBTG00000020642.1	66.1747	813	21	8686787	12174630	Lepidoptera
OG0006696	Blastobasis_adustella	ENSBADG00005001326.1	74.9077	813	19	3648933	17111565	Lepidoptera
OG0006696	Blastobasis_lacticolella	ENSBLAG00000006477.1	71.0947	813	17	3929542	18358161	Lepidoptera
OG0006696	Carcina_quercana	BRAKERCQUG00015007079.1	72.8167	813	19	2746667	11993528	Lepidoptera
OG0006696	Celastrina_argiolus	ENSAAIG00005001918.1	69.9877	813	6	20877063	24035095	Lepidoptera
OG0006696	Clostera_curtula	ENStrtG00005011118.1	71.0947	813	20	10680925	15929108	Lepidoptera
OG0006696	Colias_croceus	ENSCEUG00000005658.1	69.7417	813	19	7339808	9829487	Lepidoptera
OG0006696	Craniophora_ligustri	ENSCLSG00005014150.1	67.6507	813	21	4896255	12876493	Lepidoptera
OG0006696	Cydia_splendana	ENSCDEG00005022970.1	82.9028	813	19	4307388	17389724	Lepidoptera
OG0006696	Neomicropteryx_cornuta	FBgn0037249	69.7417	813	NA	NA	NA	Lepidoptera
OG0006696	Emmelina_monodactyla	ENSEMNG00005000739.1	59.0406	813	21	4704054	9446372	Lepidoptera
OG0006696	Endotricha_flammealis	BRAKEREFAG00010008251.1	67.0357	813	21	10341809	13382075	Lepidoptera
OG0006696	Ennomos_fuscantarius	ENSEFNG00000014242.1	59.1636	813	21	10396054	13830468	Lepidoptera
OG0006696	Ennomos_quercinarius	ENSEQUG00005003143.1	31.2423	813	21	3597692	15191513	Lepidoptera
OG0006696	Esperia_sulphurella	BRAKERHEEG00000007748.1	79.5818	813	20	3780799	13826821	Lepidoptera
OG0006696	Euclidia_mi	ENSEIMG00000003137.1	73.1857	813	20	30952057	62269992	Lepidoptera
OG0006696	Eupithecia_dodoneata	ENSEDDG00005008167.1	69.2497	813	21	7497839	10068604	Lepidoptera
OG0006696	Hecatera_dysodea	ENSHDYG00000014313.1	71.8327	813	21	10795131	18597561	Lepidoptera
OG0006696	Hedya_salicella	ENSHSLG00005001035.1	79.4588	813	18	16017241	21104793	Lepidoptera
OG0006696	Hemaris_fuciformis	ENSHFCG00000004972.1	58.0566	813	20	6698587	13836239	Lepidoptera
OG0006696	Hypena_proboscidalis	ENSHPOG00000002135.1	66.7897	813	20	11240972	18834925	Lepidoptera
OG0006696	Laothoe_populi	BRAKERLPPG00005008306.1	38.9914	813	20	8732502	18174635	Lepidoptera
OG0006696	Leptidea_sinapis	ENSLSNG00005002913.1	60.0246	813	13	4303984	15137125	Lepidoptera
OG0006696	Limenitis_camilla	ENSLAIG00005013291.1	48.9545	813	20	10507544	13656372	Lepidoptera
OG0006696	Lycaena_phlaeas	ENSLPHG00000014750.1	64.8216	813	6	2675083	19663286	Lepidoptera
OG0006696	Lysandra_coridon	ENSLNOG00000014759.1	63.9606	813	25	3752859	6205132	Lepidoptera
OG0006696	Maniola_jurtina	ENSMJUG00000011633.1	65.6827	813	13	2557973	14833470	Lepidoptera
OG0006696	Marasmarcha_lunaedactyla	BRAKERMLDG00005006554.1	47.4785	813	17	15369493	24109899	Lepidoptera
OG0006696	Meganola_albula	ENSALAG00005006174.1	60.8856	813	19	4425647	12091975	Lepidoptera
OG0006696	Micropterix_aruncella	ENSAXIG00000003200.1	81.4268	813	20	8209134	29098056	Lepidoptera
OG0006696	Neomicropteryx_cornuta	maker-ptg000027l-snap-gene-37.16-mRNA-1	61.7466	813	NA	NA	NA	Lepidoptera
OG0006696	Notodonta_dromedarius	ENSNDRG00005002013.1	88.1919	813	20	6557108	10336479	Lepidoptera
OG0006696	Ochlodes_sylvanus	ENSOSYG00005002200.1	68.6347	813	6	6967437	14695477	Lepidoptera
OG0006696	Orgyia_antiqua	ENSOAIG00000011046.1	43.1734	813	8	22870438	32004277	Lepidoptera
OG0006696	Papilio_machaon	ENSPNHG00000009317.1	61.5006	813	21	3201663	6955811	Lepidoptera
OG0006696	Parapoynx_stratiotata	ENSSOYG00005008247.1	72.8167	813	22	10384866	13867871	Lepidoptera
OG0006696	Pararge_aegeria	ENSPAGG00005009887.1	55.9656	813	12	3481897	19375358	Lepidoptera
OG0006696	Phalera_bucephala	ENSPBCG00000007994.1	74.1697	813	20	15843944	26052215	Lepidoptera
OG0006696	Pieris_brassicae	ENSPBSG00000011914.1	49.4465	813	8	14068395	21291167	Lepidoptera
OG0006696	Plebejus_argus	ENSAPBG00000000486.1	67.7737	813	7	2647183	18461553	Lepidoptera
OG0006696	Plutella_xylostella	ENSPXYG00000009077.1	88.1919	813	16	277072	9353944	Lepidoptera
OG0006696	Pyrgus_malvae	ENSPMVG00005000811.1	70.7257	813	22	4592360	19166661	Lepidoptera
OG0006696	Sesia_bembeciformis	BRAKERBSSG00005007463.1	61.8696	813	21	3224504	13463718	Lepidoptera
OG0006696	Synanthedon_andrenaeformis	BRAKERSADG00000007673.1	65.1907	813	20	7295248	9644414	Lepidoptera
OG0006696	Thera_britannica	ENSTAIG00005009875.1	65.5597	813	6	8177475	24574398	Lepidoptera
OG0006696	Thyatira_batis	ENSBTYG00000010063.1	65.8057	813	21	2605317	9349226	Lepidoptera
OG0006696	Thymelicus_sylvestris	ENSTEVG00005000512.1	65.8057	813	2	8817946	20739567	Lepidoptera
OG0006696	Tinea_semifulvella	ENSTAEG00005010256.1	52.0295	813	10	11069894	14369106	Lepidoptera
OG0006696	Tinea_trinotella	ENSTTNG00000003236.1	50.0615	813	20	8040330	10710036	Lepidoptera
OG0006696	Vanessa_atalanta	ENSVATG00000008516.1	61.7466	813	20	2214105	10620528	Lepidoptera
OG0006696	Xestia_xanthographa	ENSXXAG00000007682.1	71.7097	813	10	14044593	31498888	Lepidoptera
OG0006696	Yponomeuta_sedellus	ENSYSDG00005008519.1	80.0738	813	21	4394118	19356238	Lepidoptera
OG0006696	Zeuzera_pyrina	BRAKERZPYG00000007913.1	54.7355	813	18	13295500	22311758	Lepidoptera
OG0006696	Zygaena_filipendulae	ENSZFIG00005000606.1	76.5068	813	19	3415145	10744403	Lepidoptera
OG0006111	Acleris_cristana	ENSNRAG00005008498.1	36.6574	1795	7	14897138	18552600	Lepidoptera
OG0006111	Acleris_literana	ENSALIG00010010261.1	36.8802	1795	5	19013369	23650148	Lepidoptera
OG0006111	Anthocharis_cardamines	ENSCAHG00000000771.1	22.3955	1795	6	3363281	13699786	Lepidoptera
OG0006111	Apoda_limacodes	BRAKERLAPG00005016168.1	28.3565	1795	4	8378699	35624660	Lepidoptera
OG0006111	Aporophyla_lueneburgensis	ENSALBG00000010882.1	32.3677	1795	7	8627504	35106766	Lepidoptera
OG0006111	Autographa_gamma	ENSAGMG00005010613.1	29.9721	1795	4	3400912	13713352	Lepidoptera
OG0006111	Bembecia_ichneumoniformis	ENSBICG00000005406.1	27.9109	1795	6	15745988	20212351	Lepidoptera
OG0006111	Biston_betularia	ENSBBTG00000026608.1	25.4596	1795	6	12154187	15890138	Lepidoptera
OG0006111	Blastobasis_adustella	ENSBADG00005007769.1	27.4095	1795	5	5026764	21337800	Lepidoptera
OG0006111	Blastobasis_lacticolella	ENSBLAG00000007172.1	25.0139	1795	3	5191170	23270206	Lepidoptera
OG0006111	Carcina_quercana	BRAKERCQUG00015012727.1	35.766	1795	4	3861804	16946628	Lepidoptera
OG0006111	Celastrina_argiolus	ENSAAIG00005011366.1	28.2451	1795	9	16179828	20676242	Lepidoptera
OG0006111	Clostera_curtula	ENStrtG00005009625.1	32.1448	1795	5	4361304	20478063	Lepidoptera
OG0006111	Colias_croceus	ENSCEUG00000000429.1	26.2396	1795	6	2774125	12659109	Lepidoptera
OG0006111	Craniophora_ligustri	ENSCLSG00005010941.1	24.624	1795	5	12457839	16553292	Lepidoptera
OG0006111	Cydia_splendana	ENSCDEG00005004875.1	27.1309	1795	9	11173358	22981268	Lepidoptera
OG0006111	Neomicropteryx_cornuta	FBgn0263973	42.6184	1795	NA	NA	NA	Lepidoptera
OG0006111	Emmelina_monodactyla	ENSEMNG00005009043.1	25.5153	1795	6	2882302	11581177	Lepidoptera
OG0006111	Endotricha_flammealis	BRAKEREFAG00010006742.1	32.0334	1795	2	14413500	18559805	Lepidoptera
OG0006111	Ennomos_fuscantarius	ENSEFNG00000021017.1	32.2563	1795	5	4152194	17172220	Lepidoptera
OG0006111	Ennomos_quercinarius	ENSEQUG00005004432.1	28.5794	1795	6	4639208	19020505	Lepidoptera
OG0006111	Esperia_sulphurella	BRAKERHEEG00000015220.1	34.0947	1795	7	4483267	18221643	Lepidoptera
OG0006111	Euclidia_mi	ENSEIMG00000011053.1	25.2368	1795	8	80067281	96648828	Lepidoptera
OG0006111	Eupithecia_dodoneata	ENSEDDG00005010802.1	24.2897	1795	6	7584228	13465190	Lepidoptera
OG0006111	Hecatera_dysodea	ENSHDYG00000017604.1	28.078	1795	5	17546399	23506926	Lepidoptera
OG0006111	Hedya_salicella	ENSHSLG00005006169.1	31.4763	1795	4	14030083	28869496	Lepidoptera
OG0006111	Hemaris_fuciformis	ENSHFCG00000002681.1	25.3482	1795	1	19337609	24291966	Lepidoptera
OG0006111	Hypena_proboscidalis	ENSHPOG00000007926.1	28.6351	1795	3	18947089	24208453	Lepidoptera
OG0006111	Laothoe_populi	BRAKERLPPG00005000971.1	29.1365	1795	1	24112108	29548384	Lepidoptera
OG0006111	Leptidea_sinapis	ENSLSNG00005020608.1	24.9025	1795	43	1274370	9178371	Lepidoptera
OG0006111	Limenitis_camilla	ENSLAIG00005001223.1	23.844	1795	6	4003258	16025275	Lepidoptera
OG0006111	Lycaena_phlaeas	ENSLPHG00000013467.1	22.7855	1795	10	14144342	18080197	Lepidoptera
OG0006111	Lysandra_coridon	ENSLNOG00000006493.1	25.6267	1795	28	1547645	6072343	Lepidoptera
OG0006111	Maniola_jurtina	ENSMJUG00000006933.1	28.6908	1795	7	3298600	15712916	Lepidoptera
OG0006111	Marasmarcha_lunaedactyla	BRAKERMLDG00005008492.1	30.3621	1795	2	23997402	31447381	Lepidoptera
OG0006111	Meganola_albula	ENSALAG00005011019.1	27.2981	1795	6	4053975	15804299	Lepidoptera
OG0006111	Micropterix_aruncella	ENSAXIG00000000527.1	32.7577	1795	7	25134579	37962702	Lepidoptera
OG0006111	Neomicropteryx_cornuta	snap-ptg000022l-processed-gene-44.25-mRNA-1	31.4763	1795	NA	NA	NA	Lepidoptera
OG0006111	Notodonta_dromedarius	ENSNDRG00005012751.1	20.39	1795	5	10401716	13539611	Lepidoptera
OG0006111	Ochlodes_sylvanus	ENSOSYG00005010219.1	22.1727	1795	5	3526882	14899034	Lepidoptera
OG0006111	Orgyia_antiqua	ENSOAIG00000009125.1	21.337	1795	5	14669886	36178633	Lepidoptera
OG0006111	Papilio_machaon	ENSPNHG00000013971.1	29.0251	1795	6	2193029	9717185	Lepidoptera
OG0006111	Parapoynx_stratiotata	ENSSOYG00005009489.1	28.078	1795	5	4423416	18865768	Lepidoptera
OG0006111	Pararge_aegeria	ENSPAGG00005004124.1	27.0195	1795	8	4938645	20387885	Lepidoptera
OG0006111	Phalera_bucephala	ENSPBCG00000012846.1	27.688	1795	7	29853474	37742986	Lepidoptera
OG0006111	Pieris_brassicae	ENSPBSG00000011131.1	29.3036	1795	9	16660521	19444379	Lepidoptera
OG0006111	Plebejus_argus	ENSAPBG00000010459.1	29.6936	1795	11	3446702	16339586	Lepidoptera
OG0006111	Plutella_xylostella	ENSPXYG00000014380.1	34.7632	1795	22	10371390	12604594	Lepidoptera
OG0006111	Pyrgus_malvae	ENSPMVG00005011689.1	24.0669	1795	5	22842754	30058906	Lepidoptera
OG0006111	Sesia_bembeciformis	BRAKERBSSG00005013246.1	32.2006	1795	6	5422591	19166084	Lepidoptera
OG0006111	Synanthedon_andrenaeformis	BRAKERSADG00000014625.1	29.5822	1795	6	2862642	13855819	Lepidoptera
OG0006111	Thera_britannica	ENSTAIG00005000578.1	28.8022	1795	1	11790305	28669802	Lepidoptera
OG0006111	Thyatira_batis	ENSBTYG00000011789.1	27.6323	1795	6	8811742	12075912	Lepidoptera
OG0006111	Thymelicus_sylvestris	ENSTEVG00005006137.1	28.1894	1795	6	4293974	19087559	Lepidoptera
OG0006111	Tinea_semifulvella	ENSTAEG00005000199.1	26.7409	1795	3	17715323	20573981	Lepidoptera
OG0006111	Tinea_trinotella	ENSTTNG00000001309.1	25.4039	1795	4	2061535	15197464	Lepidoptera
OG0006111	Vanessa_atalanta	ENSVATG00000006744.1	22.507	1795	5	10770710	14012450	Lepidoptera
OG0006111	Xestia_xanthographa	ENSXXAG00000009895.1	33.4262	1795	21	21756272	29666969	Lepidoptera
OG0006111	Yponomeuta_sedellus	ENSYSDG00005013417.1	34.0947	1795	5	4822304	25328269	Lepidoptera
OG0006111	Zeuzera_pyrina	BRAKERZPYG00000018581.1	29.6379	1795	6	20081897	26513354	Lepidoptera
OG0006111	Zygaena_filipendulae	ENSZFIG00005004033.1	24.9582	1795	6	3411276	14633894	Lepidoptera
OG0006441	Acleris_cristana	ENSNRAG00005002431.1	63.7417	1208	13	6008352	16381680	Lepidoptera
OG0006441	Acleris_literana	ENSALIG00010002037.1	64.404	1208	15	7143520	19635786	Lepidoptera
OG0006441	Anthocharis_cardamines	ENSCAHG00000010041.1	45.3642	1208	14	5637632	12168265	Lepidoptera
OG0006441	Apoda_limacodes	BRAKERLAPG00005009010.1	28.6424	1208	18	12843528	27887308	Lepidoptera
OG0006441	Aporophyla_lueneburgensis	ENSALBG00000003231.1	48.9238	1208	12	14356475	32213834	Lepidoptera
OG0006441	Autographa_gamma	ENSAGMG00005001775.1	47.351	1208	14	6254296	12030603	Lepidoptera
OG0006441	Bembecia_ichneumoniformis	ENSBICG00000013000.1	46.6887	1208	15	10252977	18065337	Lepidoptera
OG0006441	Biston_betularia	ENSBBTG00000020724.1	44.9503	1208	12	6891590	14733994	Lepidoptera
OG0006441	Blastobasis_adustella	ENSBADG00005007990.1	47.0199	1208	8	10039374	20996786	Lepidoptera
OG0006441	Blastobasis_lacticolella	ENSBLAG00000008019.1	56.3742	1208	5	10758354	22017235	Lepidoptera
OG0006441	Carcina_quercana	BRAKERCQUG00015004457.1	42.053	1208	15	10030824	14265311	Lepidoptera
OG0006441	Celastrina_argiolus	ENSAAIG00005000303.1	44.0397	1208	15	8452985	18424439	Lepidoptera
OG0006441	Clostera_curtula	ENStrtG00005004297.1	46.5232	1208	14	8142725	17868471	Lepidoptera
OG0006441	Colias_croceus	ENSCEUG00000003014.1	43.2119	1208	14	5836098	10749422	Lepidoptera
OG0006441	Craniophora_ligustri	ENSCLSG00005002694.1	44.2881	1208	14	7081160	14829769	Lepidoptera
OG0006441	Cydia_splendana	ENSCDEG00005006959.1	61.755	1208	14	12127451	19832212	Lepidoptera
OG0006441	Neomicropteryx_cornuta	FBgn0025625	55.8775	1208	NA	NA	NA	Lepidoptera
OG0006441	Emmelina_monodactyla	ENSEMNG00005004721.1	51.904	1208	17	5023968	9809752	Lepidoptera
OG0006441	Endotricha_flammealis	BRAKEREFAG00010003434.1	29.9669	1208	14	8685574	15936825	Lepidoptera
OG0006441	Ennomos_fuscantarius	ENSEFNG00000020410.1	44.2881	1208	13	8260815	15703243	Lepidoptera
OG0006441	Ennomos_quercinarius	ENSEQUG00005004020.1	45.0331	1208	13	8010805	17198293	Lepidoptera
OG0006441	Esperia_sulphurella	BRAKERHEEG00000002316.1	35.5132	1208	12	9297138	16376554	Lepidoptera
OG0006441	Euclidia_mi	ENSEIMG00000010520.1	50.2483	1208	11	60300664	87750765	Lepidoptera
OG0006441	Eupithecia_dodoneata	ENSEDDG00005003215.1	49.4205	1208	14	9477936	12410051	Lepidoptera
OG0006441	Hecatera_dysodea	ENSHDYG00000023289.1	49.1722	1208	15	10129028	20956102	Lepidoptera
OG0006441	Hedya_salicella	ENSHSLG00005010727.1	59.2715	1208	13	9617575	24048401	Lepidoptera
OG0006441	Hemaris_fuciformis	ENSHFCG00000009152.1	42.5497	1208	13	7349078	16202814	Lepidoptera
OG0006441	Hypena_proboscidalis	ENSHPOG00000013271.1	49.3377	1208	12	10079902	22171595	Lepidoptera
OG0006441	Laothoe_populi	BRAKERLPPG00005004691.1	27.4007	1208	15	10645183	19672860	Lepidoptera
OG0006441	Leptidea_sinapis	ENSLSNG00005004880.1	44.0397	1208	14	2662785	14854661	Lepidoptera
OG0006441	Limenitis_camilla	ENSLAIG00005003676.1	38.9073	1208	14	6956782	15076468	Lepidoptera
OG0006441	Lycaena_phlaeas	ENSLPHG00000003141.1	44.5364	1208	16	7057986	15570670	Lepidoptera
OG0006441	Lysandra_coridon	ENSLNOG00000012861.1	44.2881	1208	50	624073	5373060	Lepidoptera
OG0006441	Maniola_jurtina	ENSMJUG00000014850.1	64.0728	1208	16	6597446	14033434	Lepidoptera
OG0006441	Marasmarcha_lunaedactyla	BRAKERMLDG00005004724.1	37.3344	1208	14	18812091	25878446	Lepidoptera
OG0006441	Meganola_albula	ENSALAG00005002819.1	43.957	1208	14	7452426	14130045	Lepidoptera
OG0006441	Micropterix_aruncella	ENSAXIG00000003580.1	59.6026	1208	16	29546236	33509601	Lepidoptera
OG0006441	Neomicropteryx_cornuta	maker-ptg000009l-snap-gene-16.6-mRNA-1	42.053	1208	NA	NA	NA	Lepidoptera
OG0006441	Notodonta_dromedarius	ENSNDRG00005004792.1	48.6755	1208	15	5935545	11321169	Lepidoptera
OG0006441	Ochlodes_sylvanus	ENSOSYG00005011359.1	42.3013	1208	15	6882380	12826862	Lepidoptera
OG0006441	Orgyia_antiqua	ENSOAIG00000010846.1	33.9404	1208	8	8988175	32004277	Lepidoptera
OG0006441	Papilio_machaon	ENSPNHG00000015814.1	66.9702	1208	14	3867405	8231573	Lepidoptera
OG0006441	Parapoynx_stratiotata	ENSSOYG00005002720.1	42.2185	1208	13	9028987	17049130	Lepidoptera
OG0006441	Pararge_aegeria	ENSPAGG00005010971.1	46.8543	1208	18	9468357	17526884	Lepidoptera
OG0006441	Phalera_bucephala	ENSPBCG00000000004.1	45.2815	1208	11	13424095	34116407	Lepidoptera
OG0006441	Pieris_brassicae	ENSPBSG00000007806.1	44.5364	1208	1	19741371	23587467	Lepidoptera
OG0006441	Plebejus_argus	ENSAPBG00000010277.1	43.7086	1208	17	7429737	13557432	Lepidoptera
OG0006441	Plutella_xylostella	ENSPXYG00000008596.1	68.1291	1208	18	5585881	11050649	Lepidoptera
OG0006441	Pyrgus_malvae	ENSPMVG00005011600.1	42.6325	1208	15	14265809	25292095	Lepidoptera
OG0006441	Sesia_bembeciformis	BRAKERBSSG00005004005.1	44.3709	1208	15	8677139	16415050	Lepidoptera
OG0006441	Synanthedon_andrenaeformis	BRAKERSADG00000002368.1	39.1556	1208	12	6575806	12440847	Lepidoptera
OG0006441	Thera_britannica	ENSTAIG00005004019.1	45.6126	1208	16	7420815	13866577	Lepidoptera
OG0006441	Thyatira_batis	ENSBTYG00000010276.1	43.8742	1208	14	5279320	10826429	Lepidoptera
OG0006441	Thymelicus_sylvestris	ENSTEVG00005014980.1	40.894	1208	16	8578479	16096137	Lepidoptera
OG0006441	Tinea_semifulvella	ENSTAEG00005010086.1	46.6887	1208	33	54418	10941585	Lepidoptera
OG0006441	Tinea_trinotella	ENSTTNG00000000933.1	42.7152	1208	14	6169378	13427476	Lepidoptera
OG0006441	Vanessa_atalanta	ENSVATG00000013819.1	50.3311	1208	14	5744128	12690559	Lepidoptera
OG0006441	Xestia_xanthographa	ENSXXAG00000006641.2	47.4338	1208	16	14281543	30882125	Lepidoptera
OG0006441	Yponomeuta_sedellus	ENSYSDG00005012387.1	57.7815	1208	16	11794588	22354548	Lepidoptera
OG0006441	Zeuzera_pyrina	BRAKERZPYG00000005965.1	33.5265	1208	16	12374913	23452699	Lepidoptera
OG0006441	Zygaena_filipendulae	ENSZFIG00005007006.1	42.8808	1208	15	5586698	11962689	Lepidoptera
OG0005645	Acleris_cristana	ENSNRAG00005012948.1	44.8276	261	Z	12903205	59523289	Lepidoptera
OG0005645	Acleris_literana	ENSALIG00010012471.1	47.5096	261	Z	20550686	102365968	Lepidoptera
OG0005645	Anthocharis_cardamines	ENSCAHG00000003412.1	31.4176	261	3	9514711	14375608	Lepidoptera
OG0005645	Apoda_limacodes	BRAKERLAPG00005019101.1	31.0345	261	6	9633754	34321674	Lepidoptera
OG0005645	Aporophyla_lueneburgensis	ENSALBG00000011968.1	35.249	261	4	10701964	36011775	Lepidoptera
OG0005645	Autographa_gamma	ENSAGMG00005004692.1	36.7816	261	2	4457413	13963362	Lepidoptera
OG0005645	Bembecia_ichneumoniformis	ENSBICG00000000298.1	37.5479	261	4	15564024	21329619	Lepidoptera
OG0005645	Biston_betularia	ENSBBTG00000026664.1	38.3142	261	3	11772835	16627922	Lepidoptera
OG0005645	Blastobasis_adustella	ENSBADG00005004352.1	36.0153	261	20	12802779	16751915	Lepidoptera
OG0005645	Blastobasis_lacticolella	ENSBLAG00000009121.1	37.1648	261	19	13279100	17567131	Lepidoptera
OG0005645	Carcina_quercana	BRAKERCQUG00015012143.1	46.3602	261	3	11787912	17049308	Lepidoptera
OG0005645	Celastrina_argiolus	ENSAAIG00005004401.1	31.0345	261	7	6198996	21462864	Lepidoptera
OG0005645	Clostera_curtula	ENStrtG00005002666.1	31.8008	261	4	15252911	21145763	Lepidoptera
OG0005645	Colias_croceus	ENSCEUG00000005705.1	31.0345	261	2	4222646	13248411	Lepidoptera
OG0005645	Craniophora_ligustri	ENSCLSG00005007712.1	32.567	261	3	11982304	17111821	Lepidoptera
OG0005645	Cydia_splendana	ENSCDEG00005022229.1	52.1073	261	Z	8310965	49817474	Lepidoptera
OG0005645	Neomicropteryx_cornuta	FBgn0029943	68.9655	261	NA	NA	NA	Lepidoptera
OG0005645	Emmelina_monodactyla	ENSEMNG00005001832.1	32.1839	261	4	8170925	12167825	Lepidoptera
OG0005645	Endotricha_flammealis	BRAKEREFAG00010011845.1	37.931	261	3	5345057	18370051	Lepidoptera
OG0005645	Ennomos_fuscantarius	ENSEFNG00000021842.1	39.4636	261	3	5534739	17843064	Lepidoptera
OG0005645	Ennomos_quercinarius	ENSEQUG00005000713.1	44.8276	261	2	6269529	20118848	Lepidoptera
OG0005645	Esperia_sulphurella	BRAKERHEEG00000012074.1	41.7625	261	3	13146389	19049665	Lepidoptera
OG0005645	Euclidia_mi	ENSEIMG00000000285.1	31.4176	261	7	35662370	99488388	Lepidoptera
OG0005645	Eupithecia_dodoneata	ENSEDDG00005005107.1	34.4828	261	2	9638826	14222450	Lepidoptera
OG0005645	Hecatera_dysodea	ENSHDYG00000023182.1	35.249	261	2	16268864	23963529	Lepidoptera
OG0005645	Hedya_salicella	ENSHSLG00005007962.1	57.0881	261	Z	76077591	128845201	Lepidoptera
OG0005645	Hemaris_fuciformis	ENSHFCG00000002626.1	33.3333	261	3	5860392	18649190	Lepidoptera
OG0005645	Hypena_proboscidalis	ENSHPOG00000006624.1	35.6322	261	2	17794543	25329134	Lepidoptera
OG0005645	Laothoe_populi	BRAKERLPPG00005011982.1	29.8851	261	4	16380581	23325374	Lepidoptera
OG0005645	Leptidea_sinapis	ENSLSNG00005018234.1	27.5862	261	24	10407858	13606782	Lepidoptera
OG0005645	Limenitis_camilla	ENSLAIG00005009129.1	31.4176	261	9	11235891	15855308	Lepidoptera
OG0005645	Lycaena_phlaeas	ENSLPHG00000012197.1	31.4176	261	7	5448090	19030947	Lepidoptera
OG0005645	Lysandra_coridon	ENSLNOG00000000292.1	39.8467	261	39	183836	5856216	Lepidoptera
OG0005645	Maniola_jurtina	ENSMJUG00000009304.1	35.6322	261	4	14905331	16671097	Lepidoptera
OG0005645	Marasmarcha_lunaedactyla	BRAKERMLDG00005014143.1	28.3525	261	3	11275545	31403134	Lepidoptera
OG0005645	Meganola_albula	ENSALAG00005011073.1	36.7816	261	3	11433432	16482612	Lepidoptera
OG0005645	Micropterix_aruncella	ENSAXIG00000001969.1	57.0881	261	24	1461402	24622624	Lepidoptera
OG0005645	Neomicropteryx_cornuta	maker-ptg000003l-snap-gene-80.14-mRNA-1	48.2759	261	NA	NA	NA	Lepidoptera
OG0005645	Notodonta_dromedarius	ENSNDRG00005013759.1	34.4828	261	4	4276696	13871384	Lepidoptera
OG0005645	Ochlodes_sylvanus	ENSOSYG00005012059.1	42.9119	261	4	10520230	14960980	Lepidoptera
OG0005645	Orgyia_antiqua	ENSOAIG00000004409.1	29.1188	261	1	6311546	44675926	Lepidoptera
OG0005645	Papilio_machaon	ENSPNHG00000000152.1	31.4176	261	3	7482147	10408510	Lepidoptera
OG0005645	Parapoynx_stratiotata	ENSSOYG00005007901.1	34.4828	261	2	13707290	19343352	Lepidoptera
OG0005645	Pararge_aegeria	ENSPAGG00005010778.1	29.8851	261	4	6384485	21559079	Lepidoptera
OG0005645	Phalera_bucephala	ENSPBCG00000010718.1	35.6322	261	8	10081532	37022708	Lepidoptera
OG0005645	Pieris_brassicae	ENSPBSG00000015014.1	29.8851	261	3	4981333	23069255	Lepidoptera
OG0005645	Plebejus_argus	ENSAPBG00000008509.1	37.5479	261	8	12058248	17023672	Lepidoptera
[truncated: 168,977 more rows]

## Sheet: 10-telomere_distance
Average SCO GC3 content (%)	Average SCO distance from telomere (bp)	Order
28.7807	8.15743e+06	Lepidoptera
43.1437	2.99934e+06	Lepidoptera
51.7857	9.54592e+06	Lepidoptera
56.6621	9694705	Lepidoptera
54.1472	7.27786e+06	Lepidoptera
55.2444	8.81345e+06	Lepidoptera
39.1423	7.29692e+06	Lepidoptera
55.0118	8.06518e+06	Lepidoptera
51.9931	4.5557e+06	Lepidoptera
34.3906	6.83705e+06	Lepidoptera
33.039	1.04374e+07	Lepidoptera
47.4972	1.04752e+07	Lepidoptera
33.7036	7.39002e+06	Lepidoptera
34.7928	9.33025e+06	Lepidoptera
59.9207	9.72496e+06	Lepidoptera
37.3218	7.07348e+06	Lepidoptera
41.6795	7.41783e+06	Lepidoptera
48.3405	9.25076e+06	Lepidoptera
59.7166	7.68833e+06	Lepidoptera
60.452	3.66529e+06	Lepidoptera
45.0568	8.77939e+06	Lepidoptera
48.9857	7.07834e+06	Lepidoptera
54.3561	8.17508e+06	Lepidoptera
44.3056	5.6995e+06	Lepidoptera
31.1278	8.16593e+06	Lepidoptera
31.6569	9.48223e+06	Lepidoptera
45.4984	5.78882e+06	Lepidoptera
41.7898	9.08321e+06	Lepidoptera
36.4569	7.30204e+06	Lepidoptera
52.0428	8.7532e+06	Lepidoptera
38.5755	7.93821e+06	Lepidoptera
48.0491	9.3692e+06	Lepidoptera
67.2771	5.90336e+06	Lepidoptera
44.5618	9.70257e+06	Lepidoptera
56.825	8.45766e+06	Lepidoptera
39.6068	9.35356e+06	Lepidoptera
41.447	6.37783e+06	Lepidoptera
57.519	7.48167e+06	Lepidoptera
37.5097	7525005	Lepidoptera
45.0077	9001859	Lepidoptera
47.5823	7.35755e+06	Lepidoptera
39.9181	1.0427e+07	Lepidoptera
52.285	6.91755e+06	Lepidoptera
41.8203	6.3448e+06	Lepidoptera
40.8264	5.6107e+06	Lepidoptera
50.9798	9.96269e+06	Lepidoptera
46.6688	8.45912e+06	Lepidoptera
43.6127	6.35154e+06	Lepidoptera
59.3445	9.37169e+06	Lepidoptera
74.5812	2.5145e+06	Lepidoptera
61.9087	2.91232e+06	Lepidoptera
36.35	7.89594e+06	Lepidoptera
68.0607	6.30526e+06	Lepidoptera
42.3596	9.38992e+06	Lepidoptera
70.5472	5.82301e+06	Lepidoptera
53.393	2.95491e+06	Lepidoptera
67.0006	6.64558e+06	Lepidoptera
58.6999	9.55034e+06	Lepidoptera
68.0744	1.01121e+07	Lepidoptera
57.1613	8.4293e+06	Lepidoptera
31.2662	8.92148e+06	Lepidoptera
65.8478	4.23054e+06	Lepidoptera
47.4576	7.86888e+06	Lepidoptera
47.1263	6.65416e+06	Lepidoptera
58.4443	5.23263e+06	Lepidoptera
42.9842	5.712e+06	Lepidoptera
48.7711	6.34347e+06	Lepidoptera
42.1359	5.95072e+06	Lepidoptera
63.7509	5.15585e+06	Lepidoptera
59.7954	5.81055e+06	Lepidoptera
39.474	8.46825e+06	Lepidoptera
33.1886	2.96095e+06	Lepidoptera
37.3248	8.55606e+06	Lepidoptera
39.4751	6.51173e+06	Lepidoptera
35.7819	9.16192e+06	Lepidoptera
36.577	3.51644e+06	Lepidoptera
67.3145	8.80612e+06	Lepidoptera
61.7567	5.91001e+06	Lepidoptera
30.5613	9.80132e+06	Lepidoptera
50.373	6.52362e+06	Lepidoptera
81.5717	2.40936e+06	Lepidoptera
45.9291	7.65165e+06	Lepidoptera
27.3625	6.47549e+06	Lepidoptera
49.4345	8.45528e+06	Lepidoptera
59.5279	2.77307e+06	Lepidoptera
53.872	9.40853e+06	Lepidoptera
28.6478	7.12693e+06	Lepidoptera
41.6188	7.56144e+06	Lepidoptera
57.8797	9.10626e+06	Lepidoptera
51.31	5.05482e+06	Lepidoptera
46.4196	3.37776e+06	Lepidoptera
46.9992	7.59906e+06	Lepidoptera
35.7462	8.43511e+06	Lepidoptera
48.8889	4.96597e+06	Lepidoptera
31.3085	6.36592e+06	Lepidoptera
64.5708	6.59112e+06	Lepidoptera
64.2594	7.30491e+06	Lepidoptera
47.0426	2.71162e+06	Lepidoptera
57.651	5.27355e+06	Lepidoptera
29.8757	8.21349e+06	Lepidoptera
68.3767	3.78208e+06	Lepidoptera
32.5489	6.46857e+06	Lepidoptera
57.976	6.57156e+06	Lepidoptera
37.3992	7643614	Lepidoptera
33.4966	6.09153e+06	Lepidoptera
63.1294	2.43198e+06	Lepidoptera
65.2258	2.58442e+06	Lepidoptera
50.0036	7.55807e+06	Lepidoptera
37.337	8.22148e+06	Lepidoptera
54.1974	9.45718e+06	Lepidoptera
64.067	2.52371e+06	Lepidoptera
59.7966	5.17103e+06	Lepidoptera
67.2588	7.94741e+06	Lepidoptera
64.5349	5.02842e+06	Lepidoptera
47.5703	6.21087e+06	Lepidoptera
49.3852	6.48997e+06	Lepidoptera
38.0971	9.70567e+06	Lepidoptera
41.0336	3.29066e+06	Lepidoptera
29.772	9.36879e+06	Lepidoptera
70.3758	3.93491e+06	Lepidoptera
32.8245	6.56806e+06	Lepidoptera
58.6826	6.15299e+06	Lepidoptera
53.6646	3.70519e+06	Lepidoptera
43.7989	2.69718e+06	Lepidoptera
39.9364	9.72925e+06	Lepidoptera
27.7038	8.10427e+06	Lepidoptera
72.8979	3.66886e+06	Lepidoptera
83.962	1.7312e+06	Lepidoptera
33.9697	9.27142e+06	Lepidoptera
57.0093	6.05866e+06	Lepidoptera
48.743	6.23364e+06	Lepidoptera
54.3469	5.63933e+06	Lepidoptera
49.6679	6.06496e+06	Lepidoptera
58.731	4.26251e+06	Lepidoptera
56.6367	8.65834e+06	Lepidoptera
56.7391	6.10411e+06	Lepidoptera
52.6613	2.88791e+06	Lepidoptera
51.2881	3.29973e+06	Lepidoptera
35.656	8.00492e+06	Lepidoptera
47.0471	6.26325e+06	Lepidoptera
63.6019	3.24191e+06	Lepidoptera
27.7017	9.89413e+06	Lepidoptera
84.3769	4.36199e+06	Lepidoptera
54.4124	9.77305e+06	Lepidoptera
52.834	9.68891e+06	Lepidoptera
44.9879	4.58774e+06	Lepidoptera
37.7262	8.08943e+06	Lepidoptera
58.6238	5.09574e+06	Lepidoptera
45.4594	9.57409e+06	Lepidoptera
38.247	4.27879e+06	Lepidoptera
41.3659	2.62762e+06	Lepidoptera
45.8887	9.34389e+06	Lepidoptera
50.3836	9.63697e+06	Lepidoptera
54.5648	4.23345e+06	Lepidoptera
63.6689	4.06393e+06	Lepidoptera
48.6469	4.34692e+06	Lepidoptera
32.8459	5.50998e+06	Lepidoptera
37.9963	4.30784e+06	Lepidoptera
30.2477	8.35241e+06	Lepidoptera
56.4972	6.27084e+06	Lepidoptera
42.1212	2.47826e+06	Lepidoptera
66.4777	3.76221e+06	Lepidoptera
54.502	6.68977e+06	Lepidoptera
46.2675	7.70097e+06	Lepidoptera
38.1705	6.31426e+06	Lepidoptera
48.4488	6.22457e+06	Lepidoptera
65.0217	6.66187e+06	Lepidoptera
48.0072	5.91865e+06	Lepidoptera
51.8501	6.30928e+06	Lepidoptera
41.2273	3.94853e+06	Lepidoptera
38.0204	6.71654e+06	Lepidoptera
45.8202	3.67082e+06	Lepidoptera
42.4618	7.72195e+06	Lepidoptera
56.1365	6.7226e+06	Lepidoptera
61.2682	4.3329e+06	Lepidoptera
40.2113	4.21253e+06	Lepidoptera
66.3556	6.10241e+06	Lepidoptera
52.0203	5.07241e+06	Lepidoptera
53.844	4.58407e+06	Lepidoptera
57.2902	7.71887e+06	Lepidoptera
46.7093	3.66483e+06	Lepidoptera
50.2	5.53571e+06	Lepidoptera
30.111	4.21041e+06	Lepidoptera
54.2314	7.07995e+06	Lepidoptera
45.4251	1285670	Lepidoptera
46.9337	8.45709e+06	Lepidoptera
40.4	8.79645e+06	Lepidoptera
49.2736	2.78798e+06	Lepidoptera
51.8229	6.91196e+06	Lepidoptera
58.1674	3.3369e+06	Lepidoptera
33.3788	9.16582e+06	Lepidoptera
45.1095	3.51009e+06	Lepidoptera
42.714	3.53416e+06	Lepidoptera
47.0211	8.69813e+06	Lepidoptera
51.2378	6.04655e+06	Lepidoptera
59.4806	5.60801e+06	Lepidoptera
55.4154	4.34413e+06	Lepidoptera
66.0087	3.8623e+06	Lepidoptera
52.2764	3.89567e+06	Lepidoptera
47.857	4.94364e+06	Lepidoptera
53.3789	3976524	Lepidoptera
40.5169	8.83122e+06	Lepidoptera
46.3379	7.06452e+06	Lepidoptera
31.2656	5.51982e+06	Lepidoptera
44.5832	8.57166e+06	Lepidoptera
53.51	7.91696e+06	Lepidoptera
80.6047	1.72918e+06	Lepidoptera
54.3562	3.36577e+06	Lepidoptera
27.1747	8.64418e+06	Lepidoptera
46.6294	5.78641e+06	Lepidoptera
56.0032	3.89106e+06	Lepidoptera
34.928	9.2293e+06	Lepidoptera
54.6249	3.88203e+06	Lepidoptera
43.9695	8.78885e+06	Lepidoptera
52.6679	2.49633e+06	Lepidoptera
45.0363	6.94386e+06	Lepidoptera
64.4159	2.66887e+06	Lepidoptera
56.0584	8.54163e+06	Lepidoptera
49.2808	4.5649e+06	Lepidoptera
58.1293	7.78373e+06	Lepidoptera
61.7393	3.52728e+06	Lepidoptera
66.4036	7.61968e+06	Lepidoptera
43.4753	7.25566e+06	Lepidoptera
53.6641	9.32075e+06	Lepidoptera
50.1171	9.36655e+06	Lepidoptera
42.9337	7.64303e+06	Lepidoptera
76.9108	1.71013e+06	Lepidoptera
51.8012	1.92755e+06	Lepidoptera
57.7174	4.91063e+06	Lepidoptera
32.4602	3.50245e+06	Lepidoptera
56.2218	1.80001e+06	Lepidoptera
73.106	5.98088e+06	Lepidoptera
66.8291	3.4794e+06	Lepidoptera
43.1806	2.45042e+06	Lepidoptera
67.991	1.73578e+06	Lepidoptera
37.8726	6.52519e+06	Lepidoptera
39.1832	8.84625e+06	Lepidoptera
39.1726	6.58316e+06	Lepidoptera
43.0827	4.96322e+06	Lepidoptera
44.8568	4.02314e+06	Lepidoptera
40.669	6.57882e+06	Lepidoptera
26.6328	7.3773e+06	Lepidoptera
42.7988	6.39778e+06	Lepidoptera
42.157	8.75909e+06	Lepidoptera
38.0605	8.14447e+06	Lepidoptera
56.6644	6.78441e+06	Lepidoptera
56.1114	9.30687e+06	Lepidoptera
33.5809	7.67112e+06	Lepidoptera
30.4001	1.84658e+06	Lepidoptera
34.0887	9.32762e+06	Lepidoptera
39.8549	8.61827e+06	Lepidoptera
51.4164	6.81665e+06	Lepidoptera
48.1444	8.85282e+06	Lepidoptera
33.9747	7.81197e+06	Lepidoptera
58.8013	9.32117e+06	Lepidoptera
49.2053	4.09521e+06	Lepidoptera
45.9414	9.05785e+06	Lepidoptera
54.7343	2.33631e+06	Lepidoptera
42.9379	9.389e+06	Lepidoptera
65.5843	5.86017e+06	Lepidoptera
59.9024	3.92259e+06	Lepidoptera
33.8296	8.55171e+06	Lepidoptera
52.2217	5.30933e+06	Lepidoptera
64.593	1.13689e+06	Lepidoptera
70.7586	4.83153e+06	Lepidoptera
66.0972	4.10545e+06	Lepidoptera
43.203	2.3491e+06	Lepidoptera
31.5694	8.95987e+06	Lepidoptera
58.2991	7.13928e+06	Lepidoptera
33.5836	8.31533e+06	Lepidoptera
54.5413	7.96148e+06	Lepidoptera
49.4183	3.87731e+06	Lepidoptera
48.488	5.48883e+06	Lepidoptera
58.8517	4.44301e+06	Lepidoptera
48.7541	2.55683e+06	Lepidoptera
44.242	6.45373e+06	Lepidoptera
37.8491	7.20556e+06	Lepidoptera
48.6732	7.63207e+06	Lepidoptera
45.7722	3.37106e+06	Lepidoptera
52.184	2.3452e+06	Lepidoptera
62.4795	6.23175e+06	Lepidoptera
50.6033	7.03045e+06	Lepidoptera
37.9315	8.99679e+06	Lepidoptera
51.7728	9.0683e+06	Lepidoptera
53.826	5.57467e+06	Lepidoptera
35.4475	7.82011e+06	Lepidoptera
27.279	4.36061e+06	Lepidoptera
46.0659	7.05223e+06	Lepidoptera
55.4229	8.87259e+06	Lepidoptera
39.6075	3.4761e+06	Lepidoptera
55.4023	7.8217e+06	Lepidoptera
56.0484	2.21321e+06	Lepidoptera
48.5968	7.08425e+06	Lepidoptera
55.7557	2.44316e+06	Lepidoptera
45.2675	8.77974e+06	Lepidoptera
66.7569	5.07102e+06	Lepidoptera
36.0072	8.37886e+06	Lepidoptera
59.6259	5.46361e+06	Lepidoptera
26.6974	7.10719e+06	Lepidoptera
51.5156	2.46741e+06	Lepidoptera
38.4481	5.27199e+06	Lepidoptera
58.7667	4.42023e+06	Lepidoptera
45.6028	9.07285e+06	Lepidoptera
48.631	6.30848e+06	Lepidoptera
52.43	9.00027e+06	Lepidoptera
51.0667	6.33231e+06	Lepidoptera
58.9094	3.53552e+06	Lepidoptera
55.7691	7.65768e+06	Lepidoptera
48.7057	6.16305e+06	Lepidoptera
39.9709	2.83242e+06	Lepidoptera
49.1902	4.35307e+06	Lepidoptera
44.5681	6.90538e+06	Lepidoptera
28.2074	5.30298e+06	Lepidoptera
61.4804	6.3296e+06	Lepidoptera
43.0323	9015295	Lepidoptera
78.1605	4.40526e+06	Lepidoptera
56.7289	6.79917e+06	Lepidoptera
49.2622	7.39994e+06	Lepidoptera
39.6375	8.49577e+06	Lepidoptera
47.0954	8.14938e+06	Lepidoptera
46.0973	8.61816e+06	Lepidoptera
47.8582	2.38547e+06	Lepidoptera
32.8771	8.60777e+06	Lepidoptera
41.0479	8.84113e+06	Lepidoptera
33.1735	8.89912e+06	Lepidoptera
52.8616	4.20469e+06	Lepidoptera
58.0995	5.16978e+06	Lepidoptera
34.4523	2.98698e+06	Lepidoptera
54.8702	5.05699e+06	Lepidoptera
51.1595	6.537e+06	Lepidoptera
38.2217	8.29181e+06	Lepidoptera
61.0618	4.80295e+06	Lepidoptera
42.7535	3.97089e+06	Lepidoptera
49.0695	5.19141e+06	Lepidoptera
50.4298	7.98742e+06	Lepidoptera
37.6666	4.34502e+06	Lepidoptera
40.0174	9.21721e+06	Lepidoptera
46.9187	3.95051e+06	Lepidoptera
44.635	4.74618e+06	Lepidoptera
55.9468	6.91521e+06	Lepidoptera
49.7453	4.72224e+06	Lepidoptera
37.6304	7.97126e+06	Lepidoptera
41.187	8.30331e+06	Lepidoptera
40.5239	4.11514e+06	Lepidoptera
74.2618	2.72486e+06	Lepidoptera
54.0093	5.38411e+06	Lepidoptera
33.2354	8.10147e+06	Lepidoptera
57.5033	3.22205e+06	Lepidoptera
43.3137	6.78478e+06	Lepidoptera
49.6059	7.52108e+06	Lepidoptera
81.6266	3.02353e+06	Lepidoptera
32.0363	3.73769e+06	Lepidoptera
31.4112	8.25108e+06	Lepidoptera
43.8159	6.48212e+06	Lepidoptera
48.2714	4.17484e+06	Lepidoptera
29.4798	7.3685e+06	Lepidoptera
46.742	6.583e+06	Lepidoptera
53.7133	2.78877e+06	Lepidoptera
34.6237	6.45181e+06	Lepidoptera
32.571	8.4664e+06	Lepidoptera
46.1778	6.56081e+06	Lepidoptera
73.2609	5.67829e+06	Lepidoptera
40.8954	6.12266e+06	Lepidoptera
47.2276	6.37396e+06	Lepidoptera
51.1155	2.57395e+06	Lepidoptera
56.011	8425581	Lepidoptera
54.6963	1.69656e+06	Lepidoptera
32.3556	6.17882e+06	Lepidoptera
35.675	8.89592e+06	Lepidoptera
72.6603	2.55693e+06	Lepidoptera
65.4971	1.67529e+06	Lepidoptera
33.6914	7.97366e+06	Lepidoptera
34.8608	7.14167e+06	Lepidoptera
52.1209	8.26645e+06	Lepidoptera
55.9651	4.79774e+06	Lepidoptera
43.0868	6.44232e+06	Lepidoptera
61.4407	7.66845e+06	Lepidoptera
61.4764	8.108e+06	Lepidoptera
44.8486	8.37699e+06	Lepidoptera
50.7514	7.00699e+06	Lepidoptera
34.1582	8.37982e+06	Lepidoptera
37.9936	7.23497e+06	Lepidoptera
66.5975	8.19298e+06	Lepidoptera
50.8098	3.71211e+06	Lepidoptera
41.2264	7.39518e+06	Lepidoptera
37.0472	7.42739e+06	Lepidoptera
34.6967	8.22807e+06	Lepidoptera
55.0632	7.13708e+06	Lepidoptera
43.011	6.43453e+06	Lepidoptera
61.5758	3.81103e+06	Lepidoptera
49.2164	7.24847e+06	Lepidoptera
40.4889	6.42092e+06	Lepidoptera
42.0807	6.21161e+06	Lepidoptera
58.9214	3.74956e+06	Lepidoptera
50.4695	4.25247e+06	Lepidoptera
87.7988	2.20692e+06	Lepidoptera
69.2014	6.74524e+06	Lepidoptera
30.6599	7.22968e+06	Lepidoptera
37.4194	6.56645e+06	Lepidoptera
56.0486	4.90072e+06	Lepidoptera
46.5526	4.63112e+06	Lepidoptera
36.3545	7.37478e+06	Lepidoptera
29.2074	7.15141e+06	Lepidoptera
43.4408	4.08533e+06	Lepidoptera
60.459	5.17049e+06	Lepidoptera
50.6	7.60508e+06	Lepidoptera
33.5048	8.27835e+06	Lepidoptera
54.4625	5.5088e+06	Lepidoptera
32.3645	4.6865e+06	Lepidoptera
60.5193	4.78689e+06	Lepidoptera
45.4504	5.71717e+06	Lepidoptera
38.4181	7.92012e+06	Lepidoptera
53.8427	4.91802e+06	Lepidoptera
66.7928	4.77607e+06	Lepidoptera
58.5903	5.48949e+06	Lepidoptera
33.1186	6.9517e+06	Lepidoptera
33.7161	8.16975e+06	Lepidoptera
62.9908	3.39337e+06	Lepidoptera
52.6703	6.52943e+06	Lepidoptera
39.5233	6.95333e+06	Lepidoptera
36.3322	7.45434e+06	Lepidoptera
54.3717	6.21007e+06	Lepidoptera
51.336	2.07782e+06	Lepidoptera
53.9485	6.17664e+06	Lepidoptera
59.0329	3.79971e+06	Lepidoptera
49.4516	3.32167e+06	Lepidoptera
48.0067	3.87838e+06	Lepidoptera
32.3882	4.33208e+06	Lepidoptera
36.5741	1.66669e+06	Lepidoptera
47.9944	2.35695e+06	Lepidoptera
31.8552	7.72754e+06	Lepidoptera
44.1828	2.4005e+06	Lepidoptera
30.6245	7.95405e+06	Lepidoptera
34.7775	1.26634e+06	Lepidoptera
32.5435	3.54241e+06	Lepidoptera
57.2505	1.46409e+06	Lepidoptera
58.2874	3.06753e+06	Lepidoptera
48.0681	3.19519e+06	Lepidoptera
54.7885	3.42486e+06	Lepidoptera
46.9634	7.44423e+06	Lepidoptera
50.0015	2.44116e+06	Lepidoptera
33.8314	7.764e+06	Lepidoptera
39.8431	7.46781e+06	Lepidoptera
32.6965	6.88075e+06	Lepidoptera
59.5573	3.5343e+06	Lepidoptera
36.5487	7.49683e+06	Lepidoptera
56.8738	2.56469e+06	Lepidoptera
39.4099	7.62377e+06	Lepidoptera
61.4263	3.02993e+06	Lepidoptera
59.5012	8.34331e+06	Lepidoptera
44.8503	2.53919e+06	Lepidoptera
48.6808	2.67014e+06	Lepidoptera
42.8337	3.94063e+06	Lepidoptera
62.9944	3.43704e+06	Lepidoptera
28.9235	4.49423e+06	Lepidoptera
34.185	4.6274e+06	Lepidoptera
26.6656	8.28578e+06	Lepidoptera
39.0625	8.20024e+06	Lepidoptera
33.6799	7.0325e+06	Lepidoptera
29.9661	7.73272e+06	Lepidoptera
48.4516	6.90829e+06	Lepidoptera
50.0793	6.11628e+06	Lepidoptera
74.2297	1.95605e+06	Lepidoptera
41.4327	7.0163e+06	Lepidoptera
29.1566	4.1692e+06	Lepidoptera
62.7281	1.96595e+06	Lepidoptera
36.6729	4.21144e+06	Lepidoptera
40.0149	8.44096e+06	Lepidoptera
68.4593	2.44382e+06	Lepidoptera
37.1315	8.43776e+06	Lepidoptera
29.3249	7.12637e+06	Lepidoptera
25.9	7.02869e+06	Lepidoptera
39.5693	7.04964e+06	Lepidoptera
45.9425	1.88614e+06	Lepidoptera
44.9417	2.89769e+06	Lepidoptera
30.3131	7.14163e+06	Lepidoptera
59.1589	5.53831e+06	Lepidoptera
59.7337	2.95778e+06	Lepidoptera
32.785	7.02262e+06	Lepidoptera
51.6008	2.98765e+06	Lepidoptera
40.1808	5.24093e+06	Lepidoptera
35.2869	6.19751e+06	Lepidoptera
55.8223	7.88823e+06	Lepidoptera
50.8935	1.92954e+06	Lepidoptera
64.0558	2.73736e+06	Lepidoptera
44.6125	8.37502e+06	Lepidoptera
59.7654	8.17528e+06	Lepidoptera
55.4372	7.20426e+06	Lepidoptera
48.4801	4.09329e+06	Lepidoptera
58.4256	3.11876e+06	Lepidoptera
63.4074	7.08526e+06	Lepidoptera
49.3595	6.81412e+06	Lepidoptera
68.6454	3.38055e+06	Lepidoptera
51.1276	3.87376e+06	Lepidoptera
37.3514	8.30612e+06	Lepidoptera
41.9089	6.52647e+06	Lepidoptera
63.9339	5.48732e+06	Lepidoptera
49.2203	8.10073e+06	Lepidoptera
50.2279	1.82481e+06	Lepidoptera
56.1393	5.88234e+06	Lepidoptera
37.9668	3.74971e+06	Lepidoptera
30.2946	5.81097e+06	Lepidoptera
55.4831	2.59044e+06	Lepidoptera
54.8782	5.96572e+06	Lepidoptera
37.3033	6.64552e+06	Lepidoptera
33.7792	5.77949e+06	Lepidoptera
62.4041	5.50979e+06	Lepidoptera
53.0639	7.72386e+06	Lepidoptera
50.6102	5.88016e+06	Lepidoptera
46.8744	5.1501e+06	Lepidoptera
49.5061	7.38544e+06	Lepidoptera
75.475	1.69683e+06	Lepidoptera
41.2931	7.02388e+06	Lepidoptera
38.8463	3.97597e+06	Lepidoptera
43.293	6.66953e+06	Lepidoptera
46.554	7.5768e+06	Lepidoptera
29.4524	7.71764e+06	Lepidoptera
74.9903	7.38581e+06	Lepidoptera
32.765	5.77821e+06	Lepidoptera
34.8746	5.11032e+06	Lepidoptera
75.8607	2.89945e+06	Lepidoptera
66.1919	3.54472e+06	Lepidoptera
26.6402	5.87801e+06	Lepidoptera
61.8936	2.84168e+06	Lepidoptera
48.345	7.60437e+06	Lepidoptera
59.4189	7.12724e+06	Lepidoptera
46.3652	3.09569e+06	Lepidoptera
35.6264	6.89637e+06	Lepidoptera
66.1079	6.12663e+06	Lepidoptera
64.9177	4.26022e+06	Lepidoptera
64.4988	6.69634e+06	Lepidoptera
41.8834	6.18424e+06	Lepidoptera
61.8469	6.16804e+06	Lepidoptera
59.9849	7.16706e+06	Lepidoptera
58.1175	6.54929e+06	Lepidoptera
30.1658	3.12317e+06	Lepidoptera
48.6321	7.71516e+06	Lepidoptera
55.8074	4.10278e+06	Lepidoptera
55.51	6.41199e+06	Lepidoptera
57.8426	4.499e+06	Lepidoptera
44.1979	6.55041e+06	Lepidoptera
52.452	6.38838e+06	Lepidoptera
46.8562	4745030	Lepidoptera
34.1512	4327383	Lepidoptera
45.0932	5.96849e+06	Lepidoptera
41.8381	1.35977e+06	Lepidoptera
39.7102	3.99262e+06	Lepidoptera
57.6781	3.82438e+06	Lepidoptera
32.3851	7.51563e+06	Lepidoptera
51.4248	2.75744e+06	Lepidoptera
39.3994	6.12557e+06	Lepidoptera
50.0563	5.60852e+06	Lepidoptera
58.3715	4.54241e+06	Lepidoptera
29.5165	4.76111e+06	Lepidoptera
48.4382	4.12563e+06	Lepidoptera
67.5785	5.77008e+06	Lepidoptera
71.5041	3.71559e+06	Lepidoptera
55.2058	7.78657e+06	Lepidoptera
56.5734	6.17521e+06	Lepidoptera
59.4121	6.16826e+06	Lepidoptera
45.1754	3.13104e+06	Lepidoptera
51.7344	3.71274e+06	Lepidoptera
51.0037	1.95932e+06	Lepidoptera
63.7605	3.06421e+06	Lepidoptera
58.1691	6.19383e+06	Lepidoptera
65.0717	2.86235e+06	Lepidoptera
44.7049	4.46485e+06	Lepidoptera
45.7108	7.44539e+06	Lepidoptera
51.6311	3.66168e+06	Lepidoptera
58.561	4.89188e+06	Lepidoptera
39.0567	1.86324e+06	Lepidoptera
49.8861	5.20556e+06	Lepidoptera
56.2381	3.67079e+06	Lepidoptera
45.7439	4.47869e+06	Lepidoptera
59.7822	7.30073e+06	Lepidoptera
68.2211	3.72874e+06	Lepidoptera
57.9253	5.35771e+06	Lepidoptera
42.0774	6.17443e+06	Lepidoptera
59.1008	2.1071e+06	Lepidoptera
53.815	5.88517e+06	Lepidoptera
55.0077	4.00046e+06	Lepidoptera
55.6747	1.97429e+06	Lepidoptera
34.4247	3.53089e+06	Lepidoptera
34.4448	4.50411e+06	Lepidoptera
34.1846	6796338	Lepidoptera
34.1862	4.89798e+06	Lepidoptera
81.9524	2.09214e+06	Lepidoptera
50.1702	2.20577e+06	Lepidoptera
61.4376	7.46983e+06	Lepidoptera
54.9526	6.61514e+06	Lepidoptera
30.4724	7.42028e+06	Lepidoptera
50.8128	2.64678e+06	Lepidoptera
28.9715	6.83949e+06	Lepidoptera
36.1351	6.78598e+06	Lepidoptera
77.1443	5.49406e+06	Lepidoptera
38.0328	4.92467e+06	Lepidoptera
44.048	6.79153e+06	Lepidoptera
58.2862	3.48493e+06	Lepidoptera
50.9605	2.58842e+06	Lepidoptera
67.3797	3.29406e+06	Lepidoptera
53.1636	3.13568e+06	Lepidoptera
42.6107	3.29947e+06	Lepidoptera
35.0146	6.3215e+06	Lepidoptera
37.5932	6239345	Lepidoptera
32.2564	6.16355e+06	Lepidoptera
67.3779	3.49445e+06	Lepidoptera
51.7954	4.18334e+06	Lepidoptera
46.2751	6.32837e+06	Lepidoptera
39.3774	6.87677e+06	Lepidoptera
58.175	6.06397e+06	Lepidoptera
30.5331	6.31799e+06	Lepidoptera
46.822	7.23455e+06	Lepidoptera
40.6174	6.69473e+06	Lepidoptera
51.2068	6.38667e+06	Lepidoptera
63.1119	4.97636e+06	Lepidoptera
68.9255	5.07107e+06	Lepidoptera
53.7636	2.83164e+06	Lepidoptera
51.6715	4.91745e+06	Lepidoptera
39.4443	5.96267e+06	Lepidoptera
43.3302	6.16334e+06	Lepidoptera
48.9723	7.35872e+06	Lepidoptera
58.0433	4.91063e+06	Lepidoptera
60.4777	2.81225e+06	Lepidoptera
30.5944	6.29314e+06	Lepidoptera
39.6013	4.45902e+06	Lepidoptera
46.0626	4.94298e+06	Lepidoptera
41.3198	6.94688e+06	Lepidoptera
63.5979	5.38524e+06	Lepidoptera
54.6211	5.79877e+06	Lepidoptera
51.2828	5.70716e+06	Lepidoptera
51.5518	6.78664e+06	Lepidoptera
42.0102	4.37352e+06	Lepidoptera
48.5274	6.31256e+06	Lepidoptera
32.648	2.85855e+06	Lepidoptera
45.1154	5.84917e+06	Lepidoptera
50.7024	4.3986e+06	Lepidoptera
57.3514	2.77443e+06	Lepidoptera
56.4619	6.296e+06	Lepidoptera
61.1482	1833101	Lepidoptera
39.9336	5.89476e+06	Lepidoptera
48.9656	2.75218e+06	Lepidoptera
39.0137	3.97504e+06	Lepidoptera
66.5923	2.44655e+06	Lepidoptera
64.8876	2.54627e+06	Lepidoptera
44.1344	6.48659e+06	Lepidoptera
57.1844	1.76643e+06	Lepidoptera
44.0569	6.62287e+06	Lepidoptera
51.754	2.29509e+06	Lepidoptera
49.193	5.11146e+06	Lepidoptera
57.7193	6.65008e+06	Lepidoptera
65.7352	6.79923e+06	Lepidoptera
49.2732	5.27069e+06	Lepidoptera
54.9035	5.95624e+06	Lepidoptera
66.0454	5.27957e+06	Lepidoptera
62.8584	5.19647e+06	Lepidoptera
49.3033	2.54878e+06	Lepidoptera
70.258	3.94572e+06	Lepidoptera
52.1295	6.42458e+06	Lepidoptera
53.5703	6.30475e+06	Lepidoptera
49.709	5.63451e+06	Lepidoptera
56.8729	5.70989e+06	Lepidoptera
47.2487	5.50481e+06	Lepidoptera
60.8835	4.0984e+06	Lepidoptera
42.9202	5.16467e+06	Lepidoptera
55.261	4.71667e+06	Lepidoptera
59.3449	5.20619e+06	Lepidoptera
61.0844	6.23816e+06	Lepidoptera
40.8356	5.17552e+06	Lepidoptera
41.0395	6.05752e+06	Lepidoptera
56.7498	4.65316e+06	Lepidoptera
65.3958	2.80659e+06	Lepidoptera
31.4488	5.70977e+06	Lepidoptera
34.0653	4.92565e+06	Lepidoptera
50.3556	5.0252e+06	Lepidoptera
68.6565	5.22451e+06	Lepidoptera
34.4112	2.46255e+06	Lepidoptera
49.8665	2.85353e+06	Lepidoptera
55.0113	6.34194e+06	Lepidoptera
34.3093	3.97582e+06	Lepidoptera
43.4622	3.39589e+06	Lepidoptera
56.6654	5.67891e+06	Lepidoptera
51.5959	1.7008e+06	Lepidoptera
52.3967	3.42399e+06	Lepidoptera
63.1064	2.21425e+06	Lepidoptera
35.723	1.83027e+06	Lepidoptera
63.7724	2.30372e+06	Lepidoptera
50.9133	4.63059e+06	Lepidoptera
51.4481	5.97843e+06	Lepidoptera
55.1211	5.60209e+06	Lepidoptera
55.9913	5.23441e+06	Lepidoptera
64.356	5.97735e+06	Lepidoptera
54.4175	5.44541e+06	Lepidoptera
59.0513	3.89002e+06	Lepidoptera
66.8022	2.20895e+06	Lepidoptera
47.7441	4.5273e+06	Lepidoptera
52.4723	4.95393e+06	Lepidoptera
56.2771	1.22994e+06	Lepidoptera
61.61	3.8374e+06	Lepidoptera
72.4385	3.76449e+06	Lepidoptera
83.5697	1.94031e+06	Lepidoptera
30.1907	5.91317e+06	Lepidoptera
65.4956	5.81443e+06	Lepidoptera
42.0558	3.7972e+06	Lepidoptera
53.3898	3.98909e+06	Lepidoptera
42.5565	1.59901e+06	Lepidoptera
53.0445	5.97763e+06	Lepidoptera
31.7178	5.81287e+06	Lepidoptera
40.1595	3.76551e+06	Lepidoptera
44.4458	5.04942e+06	Lepidoptera
34.6461	1.42624e+06	Lepidoptera
62.5873	2.82447e+06	Lepidoptera
68.2053	4.98432e+06	Lepidoptera
46.7844	2.52815e+06	Lepidoptera
76.2066	3.8537e+06	Lepidoptera
70.8689	4.49919e+06	Lepidoptera
40.961	5.459e+06	Lepidoptera
39.7197	5.57256e+06	Lepidoptera
59.306	3.41349e+06	Lepidoptera
42.6892	4.31773e+06	Lepidoptera
32.6288	1.81287e+06	Lepidoptera
53.9479	1.98396e+06	Lepidoptera
41.375	2.09892e+06	Lepidoptera
42.8977	2.10622e+06	Lepidoptera
45.6398	4.62499e+06	Lepidoptera
38.2664	4.02175e+06	Lepidoptera
45.5789	6.06622e+06	Lepidoptera
38.5232	4102756	Lepidoptera
73.02	2.65353e+06	Lepidoptera
71.5625	3.80367e+06	Lepidoptera
63.2425	2.44402e+06	Lepidoptera
73.0226	5.30621e+06	Lepidoptera
72.6433	1.82516e+06	Lepidoptera
52.1299	3.9473e+06	Lepidoptera
54.4424	3.10524e+06	Lepidoptera
69.5442	4.58358e+06	Lepidoptera
67.8904	2.01502e+06	Lepidoptera
67.8542	1.97646e+06	Lepidoptera
58.4731	2.41012e+06	Lepidoptera
36.5395	3.32139e+06	Lepidoptera
60.6254	2.84888e+06	Lepidoptera
53.032	2.6014e+06	Lepidoptera
67.0657	3.25188e+06	Lepidoptera
61.144	3.9087e+06	Lepidoptera
39.1067	4.58856e+06	Lepidoptera
63.8165	2.38028e+06	Lepidoptera
50.597	3.09523e+06	Lepidoptera
53.7036	3.14154e+06	Lepidoptera
72.7611	3.25907e+06	Lepidoptera
46.2089	3.59481e+06	Lepidoptera
55.9905	2.28201e+06	Lepidoptera
49.9344	2.7716e+06	Lepidoptera
63.9556	3.85263e+06	Lepidoptera
39.862	1.74407e+06	Lepidoptera
43.3789	3.9186e+06	Lepidoptera
53.8933	2.97241e+06	Lepidoptera
70.7461	2.89128e+06	Lepidoptera
42.0548	2.83835e+06	Lepidoptera
66.7765	1.79913e+06	Lepidoptera
63.6	3.84126e+06	Lepidoptera
55.6953	2.96591e+06	Lepidoptera
59.1573	2.99863e+06	Lepidoptera
53.6547	2.24485e+06	Lepidoptera
46.5895	4.11147e+06	Lepidoptera
49.3797	2.37499e+06	Lepidoptera
62.188	1.84364e+06	Lepidoptera
70.0137	1778888	Lepidoptera
61.6244	3.91586e+06	Lepidoptera
42.8215	2.96479e+06	Lepidoptera
57.7716	3.49217e+06	Lepidoptera
55.5518	3.81424e+06	Lepidoptera
56.595	3.39227e+06	Lepidoptera
64.9084	2.9441e+06	Lepidoptera
41.6702	1.38192e+07	Diptera
39.0897	1.85919e+07	Diptera
38.9858	1.18058e+07	Diptera
30.3414	5.49854e+07	Diptera
37.5952	1.57563e+07	Diptera
32.1477	3.29021e+07	Diptera
33.3175	5.80895e+07	Diptera
26.2598	7.50585e+06	Diptera
41.7872	3.38778e+07	Diptera
35.9029	2.26664e+07	Diptera
35.3024	3.17181e+07	Diptera
37.8004	5.45882e+07	Diptera
16.7859	4.97624e+07	Diptera
35.1654	3.9925e+07	Diptera
35.6577	3.82176e+07	Diptera
38.1161	6.02951e+07	Diptera
42.5436	1.31548e+07	Diptera
37.4357	5.81375e+07	Diptera
49.2304	2.52743e+07	Diptera
38.015	4.60666e+07	Diptera
36.8771	3.18523e+07	Diptera
39.9498	5.47638e+07	Diptera
36.1237	2.29515e+06	Diptera
36.9858	4.53665e+07	Diptera
37.8683	3.2201e+07	Diptera
29.5494	3.43975e+07	Diptera
41.2377	3.46665e+07	Diptera
39.308	2.78008e+07	Diptera
35.7847	5.48086e+07	Diptera
35.5531	4.33796e+07	Diptera
36.3916	9.22933e+06	Diptera
38.5201	1.47394e+07	Diptera
33.6468	4.86675e+07	Diptera
43.8898	1.32561e+07	Diptera
33.8097	3.19606e+07	Diptera
44.4327	2.12039e+07	Diptera
39.1745	39283720	Diptera
38.93	5.5678e+07	Diptera
35.602	2.92712e+07	Diptera
36.6739	5.06929e+07	Diptera
42.0575	3.70248e+07	Diptera
38.3022	5.40222e+07	Diptera
48.1783	2.6839e+07	Diptera
36.7719	4.24134e+07	Diptera
33.3721	4.2475e+07	Diptera
36.4961	3.2695e+07	Diptera
40.6872	3.53358e+07	Diptera
37.5099	1.86781e+07	Diptera
38.7571	3.75953e+07	Diptera
37.3931	3.50907e+07	Diptera
36.5666	3.04099e+07	Diptera
45.0125	4.13701e+07	Diptera
26.3364	4.25339e+07	Diptera
37.4321	2.97032e+07	Diptera
34.8279	3.24658e+07	Diptera
26.4886	2.11227e+07	Diptera
36.0066	3.82334e+07	Diptera
43.0197	4.90225e+07	Diptera
34.2954	2.70906e+07	Diptera
37.2871	3.16397e+06	Diptera
34.9238	4.11725e+07	Diptera
39.7762	3.30696e+07	Diptera
32.5553	2.7888e+07	Diptera
34.7284	5.0459e+07	Diptera
45.155	2.12033e+07	Diptera
39.8137	4.63681e+07	Diptera
37.3035	2.55505e+07	Diptera
37.5774	4.06771e+07	Diptera
32.6083	1.06944e+07	Diptera
44.1436	2.99379e+07	Diptera
43.6686	5.14167e+07	Diptera
33.3213	3.81407e+07	Diptera
36.706	4.35274e+07	Diptera
36.3033	4.35229e+07	Diptera
41.3651	3.81425e+07	Diptera
36.164	2.19653e+07	Diptera
32.0728	3.49656e+07	Diptera
35.0316	3.65033e+07	Diptera
35.8532	4.38865e+07	Diptera
48.1811	2.79778e+07	Diptera
29.7644	3.42414e+07	Diptera
31.9674	4.50694e+07	Diptera
34.7344	6.1013e+07	Diptera
33.4673	4.50562e+07	Diptera
37.0474	5.55333e+07	Diptera
39.6013	2.6355e+07	Diptera
35.8782	3.57991e+07	Diptera
40.3278	3.52298e+07	Diptera
40.2983	2.80668e+07	Diptera
33.6797	3.17448e+07	Diptera
34.3163	3.78673e+07	Diptera
42.6367	3.99732e+07	Diptera
32.693	2.8551e+07	Diptera
36.8254	3.35995e+07	Diptera
49.0147	5.58962e+07	Diptera
41.3052	2.22739e+07	Diptera
41.2768	2.89358e+07	Diptera
36.9862	2.60948e+07	Diptera
36.6416	1.96607e+07	Diptera
46.7669	3.6324e+07	Diptera
36.3962	3.30577e+06	Diptera
41.0952	3.56039e+07	Diptera
34.1559	2.63173e+07	Diptera
33.5675	2.38568e+07	Diptera
37.4716	6.2034e+07	Diptera
36.9201	6.61446e+07	Diptera
40.3164	3.20929e+07	Diptera
32.4069	3.42895e+07	Diptera
41.4532	2.19132e+07	Diptera
43.7075	3.80404e+07	Diptera
42.0594	5.59423e+07	Diptera
36.9293	3.53216e+07	Diptera
35.641	3.77034e+07	Diptera
35.1796	2.19489e+07	Diptera
38.588	2.78935e+07	Diptera
38.4384	2.61528e+07	Diptera
42.8108	4.20517e+07	Diptera
35.9103	3.71923e+07	Diptera
37.4762	3.54916e+07	Diptera
36.5725	1.13522e+07	Diptera
43.1264	2.81438e+07	Diptera
45.7275	4.23923e+07	Diptera
36.4421	6.3509e+07	Diptera
43.0733	3.46505e+07	Diptera
27.9319	1.51605e+07	Diptera
37.9043	5.05706e+07	Diptera
43.2638	5.50593e+07	Diptera
43.0343	3.84188e+07	Diptera
44.7311	3.7326e+07	Diptera
40.86	3.25157e+07	Diptera
34.5284	2.90189e+07	Diptera
42.0704	3.63301e+07	Diptera
43.3758	2.20196e+07	Diptera
39.2159	5.96983e+07	Diptera
37.3787	5.44436e+07	Diptera
39.3374	1.3805e+07	Diptera
34.4836	5.63582e+07	Diptera
37.3653	5.57981e+07	Diptera
33.2359	6.28532e+07	Diptera
40.7097	4.97592e+07	Diptera
39.4447	3.5763e+07	Diptera
35.8354	4.62736e+07	Diptera
39.1074	4.81332e+07	Diptera
37.2698	3.92183e+07	Diptera
39.676	3.60369e+07	Diptera
41.4494	3.12421e+07	Diptera
32.3747	2.94514e+07	Diptera
31.1499	3.54227e+07	Diptera
40.0872	4.21743e+07	Diptera
29.862	5.62303e+07	Diptera
41.6025	3.22045e+07	Diptera
30.4588	5.72409e+07	Diptera
33.2203	1.97719e+07	Diptera
37.9327	3.06678e+07	Diptera
37.2616	5.58861e+07	Diptera
38.3737	5.12994e+07	Diptera
48.7535	2.12358e+07	Diptera
35.2681	5.509e+07	Diptera
30.2105	3.17755e+07	Diptera
38.5572	4.74802e+07	Diptera
34.7939	3.59129e+07	Diptera
37.9593	5.171e+07	Diptera
38.0879	5.65517e+07	Diptera
39.7837	3.77825e+07	Diptera
39.9242	1.58312e+07	Diptera
35.7042	2.55008e+07	Diptera
35.0628	1.67445e+07	Diptera
27.1348	3.30303e+07	Diptera
37.6423	1.4369e+07	Diptera
36.6355	4.41818e+07	Diptera
32.976	3.75278e+07	Diptera
31.9809	3.26848e+07	Diptera
32.3249	2.79013e+07	Diptera
36.9283	2.78816e+07	Diptera
31.0954	3.38676e+07	Diptera
40.0014	2.90359e+07	Diptera
42.4188	1.92582e+07	Diptera
28.4449	6.38352e+07	Diptera
44.5717	2.13006e+07	Diptera
40.1073	5.94226e+07	Diptera
45.5113	4.99703e+07	Diptera
37.8048	5.02059e+07	Diptera
43.8879	3.03624e+07	Diptera
40.9336	2.78562e+07	Diptera
38.0273	2.6787e+07	Diptera
44.4124	4.97915e+07	Diptera
39.377	4.08775e+07	Diptera
34.5683	5.74391e+07	Diptera
41.4814	5.78796e+07	Diptera
53.5518	5.08789e+07	Diptera
39.997	4.03517e+07	Diptera
39.5954	2.97618e+07	Diptera
37.7574	5.58642e+07	Diptera
42.3849	3.28173e+07	Diptera
33.6455	3.1711e+07	Diptera
33.114	6.071e+07	Diptera
38.8601	6.03987e+07	Diptera
41.5604	6.38423e+07	Diptera
38.4367	2.37497e+07	Diptera
38.0576	5.44642e+07	Diptera
36.1538	3.2077e+07	Diptera
36.3702	5.67467e+07	Diptera
29.3883	5.45472e+07	Diptera
35.7568	3.35874e+07	Diptera
43.8429	1.99952e+07	Diptera
40.3393	1.82891e+07	Diptera
43.598	4.98988e+07	Diptera
37.8779	2.32224e+07	Diptera
34.962	2.79708e+07	Diptera
36.8317	2.84519e+07	Diptera
38.8943	3.34958e+07	Diptera
35.0094	3.30354e+07	Diptera
34.8923	1.52375e+07	Diptera
37.0913	1.31104e+07	Diptera
36.7771	2.12033e+07	Diptera
30.4602	3.61986e+07	Diptera
34.6965	2.5126e+07	Diptera
52.5219	5.00516e+07	Diptera
35.1392	5.4214e+07	Diptera
43.0331	5.00565e+07	Diptera
37.6768	3.63802e+07	Diptera
39.1318	2.75745e+07	Diptera
40.1443	4.07371e+07	Diptera
37.7831	1.00516e+07	Diptera
37.75	1.86417e+07	Diptera
39.0426	4.19477e+07	Diptera
34.591	9.20501e+06	Diptera
32.8933	3.18162e+07	Diptera
39.5685	2.39948e+07	Diptera
34.8194	2.79532e+07	Diptera
34.5681	3.43036e+07	Diptera
41.8414	3.02646e+07	Diptera
47.0029	2.98252e+07	Diptera
34.746	1.61949e+07	Diptera
34.2126	2.90608e+07	Diptera
33.8584	2.69701e+07	Diptera
37.2167	2.26302e+07	Diptera
36.6415	3.77401e+07	Diptera
35.1881	3.97357e+07	Diptera
38.0584	2.45437e+07	Diptera
44.4271	21567660	Diptera
32.3198	2.29801e+07	Diptera
33.2683	9.24426e+06	Diptera
38.4521	2.87071e+07	Diptera
32.1336	3.44284e+07	Diptera
39.7156	2.91109e+07	Diptera
42.3474	2.60475e+07	Diptera
37.78	2.56678e+07	Diptera
34.6745	2.62469e+07	Diptera
38.6723	3.63369e+07	Diptera
41.2751	3.64609e+07	Diptera
32.9509	43097564	Diptera
41.2847	2.58836e+07	Diptera
31.0456	2.66784e+07	Diptera
43.5248	2.88233e+07	Diptera
37.0053	3.60432e+07	Diptera
32.6227	2.55241e+07	Diptera
46.8814	2.3192e+07	Diptera
45.9627	1.89835e+07	Diptera
36.2084	2.24064e+07	Diptera
35.1285	2.26038e+07	Diptera
40.3216	3.05061e+07	Diptera
38.9381	2.41626e+07	Diptera
42.4915	2.67868e+07	Diptera
41.2918	4.43083e+07	Diptera
34.3167	4.64742e+07	Diptera
39.6935	1.53546e+07	Diptera
37.0438	3.4575e+07	Diptera
40.7046	2.03656e+07	Diptera
42.6466	2.36409e+07	Diptera
35.1623	2.02812e+07	Diptera
33.8333	1.83537e+07	Diptera
38.6536	2.19097e+07	Diptera
32.0189	2.55359e+07	Diptera
37.3879	2.32307e+07	Diptera
39.0909	25526494	Diptera
31.5663	2.54338e+07	Diptera
36.1265	1.81974e+07	Diptera
39.7195	1.43432e+07	Diptera
43.8815	2.0733e+07	Diptera
36.8231	2.24541e+07	Diptera
38.3232	4.34945e+07	Diptera
33.8421	1.75426e+07	Diptera
45.4806	1.86934e+07	Diptera
39.9745	3.53777e+07	Diptera
45.2294	3.94376e+07	Diptera
40.5391	3.77211e+07	Diptera
36.5105	2.66703e+07	Diptera
44.6663	1.43947e+07	Diptera
34.6945	3.66668e+07	Diptera
44.6542	3.32401e+07	Diptera
35.4985	2.76295e+07	Diptera
37.6411	2.1545e+07	Diptera
39.1957	2.90936e+07	Diptera
35.7819	2.53214e+07	Diptera
42.2434	1.89402e+07	Diptera
42.0167	2.17616e+07	Diptera
44.7032	2.51961e+07	Diptera
47.6324	3.70057e+07	Diptera
44.5048	2.48551e+07	Diptera
41.7089	3.13728e+07	Diptera
33.5657	2.31139e+07	Diptera
40.108	3.28125e+07	Diptera
36.3263	2.08862e+07	Diptera
25.8824	1.00686e+07	Diptera
39.6597	2.75592e+07	Diptera
37.8511	4.37285e+07	Diptera
41.1573	2.99755e+07	Diptera
38.9328	2.53866e+07	Diptera
45.814	1.91127e+07	Diptera
47.0032	2.00081e+07	Diptera
37.3136	4.68329e+07	Diptera
43.3584	3.60653e+07	Diptera
34.1043	3.48204e+07	Diptera
38.7606	2.92707e+07	Diptera
40.3447	1.88921e+07	Diptera
39.0385	1.58078e+07	Diptera
37.326	3.59727e+07	Diptera
38.1712	3.77075e+07	Diptera
33.1539	3.03751e+07	Diptera
36.9567	1.76324e+07	Diptera
34.9523	8.99686e+06	Diptera
40.0676	1.04396e+07	Diptera
39.7855	9.89492e+06	Diptera
48.7223	2.80627e+07	Diptera
43.151	2.42946e+07	Diptera
39.4495	1.62633e+07	Diptera
37.8018	3.7858e+07	Diptera
43.7034	3.13578e+07	Diptera
34.3803	1.85627e+07	Diptera
36.3227	28469207	Diptera
41.6299	2.02341e+07	Diptera
36.8552	1.45308e+07	Diptera
42.2706	2.98008e+07	Diptera
42.5347	2.34444e+07	Diptera
34.433	1.51715e+07	Diptera
41.9257	2.66313e+07	Diptera
40.6287	1.70675e+07	Diptera
41.4585	3.81319e+07	Diptera
36.6416	2.49296e+07	Diptera
33.9904	1.79325e+07	Diptera
41.7355	1.15375e+07	Diptera
37.6363	2.94878e+07	Diptera
43.8085	3.78479e+07	Diptera
36.1632	3.80691e+07	Diptera
38.5011	2.05047e+07	Diptera
42.3563	3.53643e+07	Diptera
37.6888	2.0101e+07	Diptera
24.9892	1.8342e+07	Diptera
43.6328	1.43053e+07	Diptera
41.2291	3.72238e+07	Diptera
38.9585	3.82717e+07	Diptera
37.7362	2.86888e+07	Diptera
46.9026	1.13626e+07	Diptera
44.6183	3.3508e+07	Diptera
36.7817	7.50065e+06	Diptera
41.9499	2.95642e+07	Diptera
37.5286	2.98579e+07	Diptera
35.7232	2.57788e+07	Diptera
32.7229	3.04173e+07	Diptera
28.2352	2.46407e+07	Diptera
39.7076	2.03562e+07	Diptera
36.0776	2.61775e+07	Diptera
47.2993	3.55078e+07	Diptera
34.1833	3.2557e+07	Diptera
42.1148	2.60699e+07	Diptera
44.1005	2.18362e+07	Diptera
42.534	3.186e+07	Diptera
34.068	1.2025e+07	Diptera
33.8219	3.3228e+07	Diptera
38.2318	2.49712e+07	Diptera
52.0577	1.94624e+07	Diptera
35.6915	1.36989e+07	Diptera
36.7761	1.68299e+07	Diptera
38.599	4.21455e+07	Diptera
40.5573	1.30144e+07	Diptera
36.5368	1.95705e+07	Diptera
42.6063	1.95494e+07	Diptera
37.6388	2.50616e+07	Diptera
38.3005	3.53561e+07	Diptera
33.2949	1.94673e+07	Diptera
36.1059	3.82683e+07	Diptera
42.1472	2.94562e+07	Diptera
41.236	2.41677e+07	Diptera
30.154	1.6669e+07	Diptera
38.8892	3.75941e+07	Diptera
41.2013	3.14393e+07	Diptera
38.0042	2.46714e+07	Diptera
37.9624	1.92777e+07	Diptera
40.0779	3.63312e+07	Diptera
45.1733	3.64247e+07	Diptera
38.2152	3.07686e+07	Diptera
34.0971	2.85855e+07	Diptera
39.1881	3.2525e+07	Diptera
37.7339	2.64893e+07	Diptera
33.2078	2.48812e+07	Diptera
51.3782	1.55641e+07	Diptera
39.5734	3.29491e+07	Diptera
36.362	2.50591e+07	Diptera
33.0327	7.26229e+06	Diptera
38.1584	3.06601e+07	Diptera
29.5172	1.88863e+07	Diptera
42.4445	3.4165e+07	Diptera
33.5849	1.10044e+07	Diptera
42.8672	3.35837e+07	Diptera
39.4929	2.56221e+07	Diptera
37.0863	1.468e+07	Diptera
35.9047	2.35501e+07	Diptera
35.8817	1.46364e+07	Diptera
34.7508	2.39921e+07	Diptera
31.9349	39143440	Diptera
31.0121	2.63603e+07	Diptera
38.3443	12966205	Diptera
42.4633	2.92998e+07	Diptera
46.0037	34194853	Diptera
33.8003	3.25244e+07	Diptera
40.5799	2.09532e+07	Diptera
48.8675	7.88611e+06	Diptera
44.159	2.19594e+07	Diptera
32.4942	2.22858e+07	Diptera
40.3913	2.56313e+07	Diptera
32.7619	3.07132e+07	Diptera
37.2987	2.09925e+07	Diptera
38.3683	1.79521e+07	Diptera
38.1607	1.25522e+07	Diptera
44.0193	2.55282e+07	Diptera
41.1756	1.42645e+07	Diptera
46.409	16812731	Diptera
30.6967	3.81779e+07	Diptera
36.018	3.33309e+07	Diptera
46.8012	3.58782e+07	Diptera
30.2905	2.12246e+07	Diptera
32.7205	1.65883e+07	Diptera
31.4122	2.43665e+07	Diptera
35.2753	3.50129e+07	Diptera
41.4852	1.43176e+07	Diptera
44.1724	3.17483e+07	Diptera
34.6671	1.30819e+07	Diptera
33.9779	3.33867e+07	Diptera
35.1035	1.97856e+07	Diptera
35.1753	2.11852e+07	Diptera
37.3385	2.86286e+07	Diptera
42.6762	3.30405e+07	Diptera
34.5492	2.1072e+07	Diptera
36.9326	1.21195e+07	Diptera
29.6184	9.48865e+06	Diptera
37.5617	2.36761e+07	Diptera
38.664	1.89536e+07	Diptera
41.111	1.88818e+07	Diptera
48.0975	7.86155e+06	Diptera
42.9576	2.78701e+07	Diptera
43.0717	3.07223e+07	Diptera
37.9578	1.7847e+07	Diptera
36.7456	2.44367e+07	Diptera
40.4508	1.48622e+07	Diptera
39.2289	1.18529e+07	Diptera
30.9067	2.71253e+07	Diptera
34.3257	4.16411e+07	Diptera
38.3014	2.89471e+07	Diptera
36.604	2.49134e+07	Diptera
42.4937	2.83301e+07	Diptera
36.647	1.06232e+07	Diptera
44.3308	2.79515e+07	Diptera
46.387	2.30524e+07	Diptera
46.2861	1.28464e+07	Diptera
34.8035	3.07888e+07	Diptera
34.4877	1.58505e+07	Diptera
42.1144	1.81166e+07	Diptera
35.2478	3.62368e+07	Diptera
38.5803	1.68911e+07	Diptera
39.6741	3.1446e+07	Diptera
47.4056	1.99459e+07	Diptera
36.6331	2.53972e+07	Diptera
39.2978	3.15832e+07	Diptera
34.8184	2.92134e+07	Diptera
36.6226	3.11916e+07	Diptera
34.504	4.70816e+07	Diptera
36.661	2.94344e+07	Diptera
39.3089	1.49481e+07	Diptera
47.1392	3.05989e+07	Diptera
36.1901	1.62189e+07	Diptera
39.0773	1.30659e+07	Diptera
55.9815	1.92836e+07	Diptera
38.1876	1.51245e+07	Diptera
40.7674	3.84026e+07	Diptera
41.4911	2.12368e+07	Diptera
30.5824	1.83919e+07	Diptera
41.5437	1.14554e+07	Diptera
36.6355	2.07008e+07	Diptera
44.4468	2.63556e+07	Diptera
42.6609	1.65769e+07	Diptera
39.5394	3.07804e+07	Diptera
43.5889	1.64889e+07	Diptera
41.5678	1.92062e+07	Diptera
36.2413	2.70009e+07	Diptera
34.0683	3.83284e+07	Diptera
28.8142	3.28531e+07	Diptera
36.1004	33554243	Diptera
39.5007	2.12497e+07	Diptera
46.8754	3.0237e+07	Diptera
42.5969	1.88209e+07	Diptera
37.4656	2.08631e+07	Diptera
37.6844	3.00665e+07	Diptera
41.6142	1.6385e+07	Diptera
53.1607	1.78157e+07	Diptera
44.1422	1.11209e+07	Diptera
31.2685	2.66828e+07	Diptera
34.7348	4.31062e+07	Diptera
36.2538	3.06365e+07	Diptera
37.8476	2.73286e+07	Diptera
34.0374	2.81527e+07	Diptera
44.5038	1.64877e+07	Diptera
38.0981	3.03184e+07	Diptera
39.5589	3.116e+07	Diptera
34.2513	2.47454e+07	Diptera
43.4221	1.63094e+07	Diptera
39.2539	3.33912e+07	Diptera
41.8217	3.18457e+07	Diptera
31.4148	2.34966e+07	Diptera
42.1978	1.91771e+07	Diptera
33.3833	4.22083e+07	Diptera
35.6202	3.35597e+07	Diptera
39.3873	1.30355e+07	Diptera
35.337	1.43973e+07	Diptera
44.5942	1.99924e+07	Diptera
39.2027	3.17474e+07	Diptera
33.9697	9.97881e+06	Diptera
40.4661	2.07242e+07	Diptera
39.7392	2.24647e+07	Diptera
40.4036	1.61752e+07	Diptera
40.6152	3.84189e+07	Diptera
38.8187	2.31998e+07	Diptera
38.3256	2.78558e+07	Diptera
35.8955	1.91501e+07	Diptera
41.1492	3.39487e+07	Diptera
36.4621	1.82512e+07	Diptera
39.1881	1.57747e+07	Diptera
39.6399	2.10698e+07	Diptera
37.4231	1.38766e+07	Diptera
40.4136	3.38674e+07	Diptera
36.7776	3.39471e+07	Diptera
38.4697	3.09102e+07	Diptera
38.3084	3.015e+07	Diptera
29.7369	1.61765e+07	Diptera
32.6696	2.53899e+07	Diptera
40.5396	1.11697e+07	Diptera
33.8218	2.39435e+07	Diptera
41.5079	4.24303e+07	Diptera
46.6964	2.3531e+07	Diptera
38.7679	2.93633e+07	Diptera
38.3945	1.92679e+07	Diptera
34.1643	1.68449e+07	Diptera
43.0981	2.47533e+07	Diptera
42.04	3.43284e+07	Diptera
44.6223	2.92524e+07	Diptera
33.2909	2.80763e+07	Diptera
35.1995	3.26058e+07	Diptera
39.3144	2.62439e+07	Diptera
35.0848	3.87051e+07	Diptera
35.6589	4.15116e+07	Diptera
40.1868	2.2405e+07	Diptera
44.7939	3.79133e+07	Diptera
36.9274	4.01801e+07	Diptera
31.289	1.55616e+07	Diptera
43.006	2.635e+07	Diptera
35.9781	2.59905e+07	Diptera
36.1319	2.10066e+07	Diptera
36.2974	3.79992e+07	Diptera
29.8532	2.33029e+07	Diptera
40.7428	2.40789e+07	Diptera
36.7685	3.66133e+07	Diptera
35.0864	3.76328e+07	Diptera
37.3866	3.18726e+07	Diptera
32.5345	3.32107e+07	Diptera
39.521	2.47733e+07	Diptera
40.4229	1.55597e+07	Diptera
41.2811	2.56776e+07	Diptera
38.9564	3.82941e+07	Diptera
36.8044	3.55586e+07	Diptera
33.6913	2.11383e+07	Diptera
39.197	2.20891e+07	Diptera
43.0888	3.13473e+07	Diptera
41.082	1.8537e+07	Diptera
36.1491	2.75704e+07	Diptera
34.3679	3.26342e+07	Diptera
34.9067	3.99954e+07	Diptera
48.6217	2.24848e+07	Diptera
33.7709	3.30005e+07	Diptera
36.1694	1.84138e+07	Diptera
39.6332	2.73019e+07	Diptera
34.0444	3.96197e+07	Diptera
42.7231	3.33367e+07	Diptera
35.7305	3.06919e+07	Diptera
29.8717	4.90594e+07	Diptera
35.2951	3.48553e+07	Diptera
38.5936	4.6635e+07	Diptera
33.0264	3.69928e+07	Diptera
35.7864	4.68925e+07	Diptera
32.6639	3.16778e+07	Diptera
34.5392	2.36191e+07	Diptera
36.424	3.41715e+07	Diptera
36.3331	2.53058e+07	Diptera
39.9774	2.78282e+07	Diptera
37.4811	3.45976e+07	Diptera
37.4419	2.75276e+07	Diptera
36.2031	2.50086e+07	Diptera
43.7756	2.28438e+07	Diptera
37.2309	3.35824e+07	Diptera
25.6301	3.9737e+07	Diptera
37.2327	2.4775e+07	Diptera
39.0265	2.77022e+07	Diptera
36.5043	3.9162e+07	Diptera
37.8208	8.40996e+06	Diptera
37.6688	3.52889e+07	Diptera
32.4402	2.94778e+07	Diptera
42.3038	2.58954e+07	Diptera
35.2777	2.03224e+07	Diptera
40.9445	3.07538e+07	Diptera
28.3941	14410383	Diptera
41.1495	3.61985e+07	Diptera
34.3429	1.64209e+07	Diptera
31.4141	1.76518e+07	Diptera
43.4164	2.80837e+07	Diptera
40.7242	2.06827e+07	Diptera
37.1786	3.17576e+07	Diptera
43.9956	2.50236e+07	Diptera
36.7498	3.93976e+07	Diptera
43.9008	2.25427e+07	Diptera
32.3243	4.9099e+07	Diptera
33.4478	3.23213e+07	Diptera
32.8921	4.02073e+07	Diptera
39.4989	8.60809e+06	Diptera
29.5786	2.91407e+07	Diptera
37.0679	2.33209e+07	Diptera
37.662	2.60999e+07	Diptera
41.5629	2.90502e+07	Diptera
30.3577	3.9254e+07	Diptera
37.056	1.87521e+07	Diptera
32.9301	4.22447e+07	Diptera
41.5152	4.47869e+07	Diptera
40.6113	3.12419e+07	Diptera
36.4803	8.47801e+06	Diptera
36.5475	3.00389e+07	Diptera
41.1213	3.79755e+07	Diptera
40.9576	4.0176e+07	Diptera
37.4766	2.75234e+07	Diptera
46.6661	2.28105e+07	Diptera
40.7752	2.82326e+07	Diptera
34.8643	1.69446e+07	Diptera
43.2997	1.08722e+07	Diptera
40.0192	3.29355e+07	Diptera
32.2941	1.90586e+07	Diptera
27.5889	2.55353e+07	Diptera
39.5841	3.89848e+07	Diptera
37.9126	3.03712e+07	Diptera
34.5905	2.8321e+07	Diptera
40.33	2.11461e+07	Diptera
43.7618	3.66678e+07	Diptera
40.7962	3.41777e+07	Diptera
37.7283	3.06164e+07	Diptera
35.1451	4.6633e+07	Diptera
30.062	3.5916e+07	Diptera
29.8891	9.89771e+06	Diptera
42.986	2.41751e+07	Diptera
42.0719	2.80627e+07	Diptera
35.7077	2.32068e+07	Diptera
43.1314	2.20299e+07	Diptera
45.3457	2.57621e+07	Diptera
42.8316	3.41392e+07	Diptera
33.6904	1.63155e+07	Diptera
45.4692	3.361e+07	Diptera
38.9248	1.84051e+07	Diptera
38.6845	1.71837e+07	Diptera
47.2851	2.09865e+07	Diptera
41.7409	2.39097e+07	Diptera
41.6344	3.41085e+07	Diptera
39.3939	1.58023e+07	Diptera
39.0047	2.89503e+07	Diptera
32.716	2.53382e+07	Diptera
41.5921	2.76023e+07	Diptera
30.1175	3.7467e+07	Diptera
42.1397	3.46452e+07	Diptera
37.1474	1.91332e+07	Diptera
44.5153	2.63923e+07	Diptera
30.4283	3.36233e+07	Diptera
35.0802	2.12532e+07	Diptera
41.4523	3.77881e+07	Diptera
39.1296	3.03616e+07	Diptera
41.7931	3.02082e+07	Diptera
47.5399	3.02068e+07	Diptera
36.7071	2.18168e+07	Diptera
40.5094	2.72555e+07	Diptera
44.8086	2.48946e+07	Diptera
30.3571	8.76935e+06	Diptera
35.127	2.40401e+07	Diptera
40.2937	3.52675e+07	Diptera
32.1952	2.41713e+07	Diptera
34.6231	2.05875e+07	Diptera
33.4802	2.98553e+07	Diptera
45.6834	3.97045e+07	Diptera
32.749	4.17873e+07	Diptera
36.9546	3.47074e+07	Diptera
39.2493	3.47994e+07	Diptera
35.55	2.76162e+07	Diptera
40.4533	3.26014e+07	Diptera
40.6295	3.30499e+07	Diptera
30.5853	2.98644e+07	Diptera
32.1595	2.93769e+07	Diptera
39.7682	3.44268e+07	Diptera
26.2848	3.32457e+07	Diptera
38.5109	1.99414e+07	Diptera
35.6324	3.01269e+07	Diptera
40.3294	3.34534e+07	Diptera
44.2795	2.1928e+07	Diptera
37.2883	2.76756e+07	Diptera
34.5433	3.45207e+07	Diptera
44.6317	2.68781e+07	Diptera
41.8791	3.52461e+07	Diptera
41.3974	3.02045e+07	Diptera
42.6029	1.17533e+07	Diptera
35.7372	1.83371e+07	Diptera
39.6068	1.15623e+07	Diptera
38.899	2.90078e+07	Diptera
35.0873	1.17869e+07	Diptera
29.1486	2.62721e+07	Diptera
46.4841	3.11017e+07	Diptera
36.7723	7.99183e+06	Diptera
39.986	2.88809e+07	Diptera
28.413	1.5221e+07	Diptera
33.4913	3.37428e+07	Diptera
39.4849	1.43107e+07	Diptera
36.428	2.80309e+07	Diptera
40.9587	3.50164e+07	Diptera
43.3217	2.9818e+07	Diptera
38.9093	3.45812e+07	Diptera
31.0615	3.15764e+07	Diptera
37.7601	2.86839e+07	Diptera
21.6446	3.03833e+07	Diptera
33.7701	2.85231e+07	Diptera
38.2997	2.51083e+07	Diptera
37.8052	2.07878e+07	Diptera
38.5702	8.1388e+06	Diptera
38.1116	3.21721e+07	Diptera
34.3286	3.38026e+07	Diptera
35.9909	3.39488e+07	Diptera
39.8642	3.40451e+07	Diptera
31.1808	2.8471e+07	Diptera
33.0858	2.8522e+07	Diptera
31.6567	3.95662e+07	Diptera
36.507	2.18346e+07	Diptera
40.1071	3.92935e+07	Diptera
44.4266	3.32562e+07	Diptera
36.1869	2.89339e+07	Diptera
39.9633	3.16749e+07	Diptera
32.7213	3.11772e+07	Diptera
41.5982	2.14049e+07	Diptera
38.4047	1.02364e+07	Diptera
45.6937	2.2049e+07	Diptera
35.906	3.14548e+07	Diptera
36.22	3.32381e+07	Diptera
34.4395	3.18694e+07	Diptera
40.6006	7.92561e+06	Diptera
41.3916	2.32903e+07	Diptera
40.9271	3.59585e+07	Diptera
44.252	1.37501e+07	Diptera
40.7956	3.51022e+07	Diptera
46.2272	1.74929e+07	Diptera
40.8442	2.55948e+07	Diptera
45.0352	2.88071e+07	Diptera
30.8951	3.35094e+07	Diptera
36.9656	2.35774e+07	Diptera
36.9369	1.29088e+07	Diptera
38.7492	2.95089e+07	Diptera
37.8059	3.19019e+07	Diptera
45.6402	2.71981e+07	Diptera
37.8541	2.42611e+07	Diptera
39.1012	2.98175e+07	Diptera
42.8063	1.12476e+07	Diptera
34.1846	3.60986e+07	Diptera
40.9384	3.48276e+07	Diptera
26.1072	9.26312e+06	Diptera
41.312	6.97453e+06	Diptera
44.0644	2.96813e+07	Diptera
41.6964	3.11929e+07	Diptera
37.0457	3.42707e+07	Diptera
37.739	2.58534e+07	Diptera
36.6279	3.78034e+07	Diptera
35.5547	1.35564e+07	Diptera
38.7523	2.62636e+07	Diptera
35.9623	1.3527e+07	Diptera
34.9308	3.24143e+07	Diptera
35.6133	1.18927e+07	Diptera
39.769	3.07931e+07	Diptera
40.2146	21168987	Diptera
38.3227	3.12542e+07	Diptera
36.2133	2.6941e+07	Diptera
32.5291	2.6094e+07	Diptera
37.7409	3.05141e+07	Diptera
49.5629	1.16541e+07	Diptera
38.3951	2.77479e+07	Diptera
42.8477	2.25764e+07	Diptera
24.2666	3.41907e+07	Diptera
28.6886	1.56491e+07	Diptera
37.9324	2.37446e+07	Diptera
37.0927	2.8705e+07	Diptera
40.6372	4.14993e+07	Diptera
31.7662	3.34977e+07	Diptera
36.7938	2.8353e+07	Diptera
35.1573	2.69421e+07	Diptera
31.7565	1.9092e+07	Diptera
35.9343	1.13727e+07	Diptera
46.6694	2.34681e+07	Diptera
34.7554	2.73698e+07	Diptera
39.3154	2.66363e+07	Diptera
38.9035	3.24669e+07	Diptera
36.2041	3.22861e+07	Diptera
32.996	3.3517e+07	Diptera
39.1466	2.64653e+07	Diptera
40.7349	3.14982e+07	Diptera
35.1118	2.52131e+07	Diptera
44.4019	2.90729e+07	Diptera
51.02	2.74662e+07	Diptera
49.2559	3.24573e+07	Diptera
39.01	3.34945e+07	Diptera
44.1713	2.78717e+07	Diptera
48.6319	3.24328e+07	Diptera
40.4201	3.57222e+07	Diptera
37.4974	1.90443e+07	Diptera
39.4233	3.33981e+07	Diptera
36.8864	3.41965e+07	Diptera
42.8749	2.94892e+07	Diptera
31.7797	2.67707e+07	Diptera
35.4255	2.3869e+07	Diptera
40.1435	2.62508e+07	Diptera
36.1496	3.00962e+07	Diptera
40.6538	3.1813e+07	Diptera
36.2705	8.57676e+06	Diptera
38.2913	2.31829e+07	Diptera
45.4336	3.44559e+07	Diptera
39.0162	2.50232e+07	Diptera
38.9044	3.30623e+07	Diptera
41.3148	1.65846e+07	Diptera
27.3622	1.51842e+07	Diptera
33.0801	1.04654e+07	Diptera
34.9201	6.02142e+06	Diptera
35.7372	6.95651e+06	Diptera
45.2713	5.85316e+06	Diptera
38.5343	5.58516e+06	Diptera
43.3394	2.09082e+06	Diptera
33.8944	7.44962e+06	Hymenoptera
50.3052	8.74623e+06	Hymenoptera
36.345	8.60667e+06	Hymenoptera
44.578	5.89776e+06	Hymenoptera
29.9015	6.0068e+06	Hymenoptera
35.9586	7.36496e+06	Hymenoptera
41.6471	6.889e+06	Hymenoptera
44.2805	7.77629e+06	Hymenoptera
39.0668	4.65107e+06	Hymenoptera
33.2656	5.33576e+06	Hymenoptera
48.8769	6.11142e+06	Hymenoptera
33.994	6.00791e+06	Hymenoptera
66.0461	4.91098e+06	Hymenoptera
37.4501	7.34267e+06	Hymenoptera
32.9372	6.68107e+06	Hymenoptera
38.7145	6.00825e+06	Hymenoptera
36.3883	7.44116e+06	Hymenoptera
32.9137	8.63086e+06	Hymenoptera
39.5431	7.78594e+06	Hymenoptera
40.5046	7.11688e+06	Hymenoptera
37.4712	8.17454e+06	Hymenoptera
46.7452	6.55367e+06	Hymenoptera
39.6054	6.76164e+06	Hymenoptera
38.4615	5768041	Hymenoptera
33.0105	5.50495e+06	Hymenoptera
39.1935	7.2959e+06	Hymenoptera
44.3048	4.55951e+06	Hymenoptera
33.0227	7.59006e+06	Hymenoptera
34.8347	8.41583e+06	Hymenoptera
42.6648	7.59445e+06	Hymenoptera
38.7929	8.73986e+06	Hymenoptera
61.5733	5.97157e+06	Hymenoptera
38.1608	4.49044e+06	Hymenoptera
44.4222	7.83647e+06	Hymenoptera
38.5408	7.04079e+06	Hymenoptera
45.4126	7.00671e+06	Hymenoptera
53.7197	7.14226e+06	Hymenoptera
35.744	9.41206e+06	Hymenoptera
34.9112	6.63435e+06	Hymenoptera
58.3951	7.43669e+06	Hymenoptera
49.1246	6.42639e+06	Hymenoptera
46.2133	5.9154e+06	Hymenoptera
38.6479	7.69241e+06	Hymenoptera
41.9003	6.7383e+06	Hymenoptera
55.7224	6.33345e+06	Hymenoptera
33.6583	8.31981e+06	Hymenoptera
31.7031	5.28582e+06	Hymenoptera
51.3636	6.08475e+06	Hymenoptera
38.3792	6.51892e+06	Hymenoptera
46.5839	6.54368e+06	Hymenoptera
62.2472	6.26472e+06	Hymenoptera
34.8851	7.0874e+06	Hymenoptera
37.8893	6.29139e+06	Hymenoptera
44.3443	4.80733e+06	Hymenoptera
32.7699	7.70381e+06	Hymenoptera
34.1043	7.33198e+06	Hymenoptera
38.448	7.94215e+06	Hymenoptera
47.3621	7.41286e+06	Hymenoptera
40.7007	8.27117e+06	Hymenoptera
55.5644	6.50767e+06	Hymenoptera
36.7111	7.13625e+06	Hymenoptera
56.781	5.96422e+06	Hymenoptera
71.9757	8.2729e+06	Hymenoptera
38.5788	8.71104e+06	Hymenoptera
30.1634	7.3353e+06	Hymenoptera
63.7119	7.50932e+06	Hymenoptera
50.757	5.5898e+06	Hymenoptera
47.1362	6.73526e+06	Hymenoptera
37.1253	6.69045e+06	Hymenoptera
46.757	6.47313e+06	Hymenoptera
36.3777	6.56192e+06	Hymenoptera
61.1954	4.8924e+06	Hymenoptera
51.0645	6.69798e+06	Hymenoptera
34.0399	8.73076e+06	Hymenoptera
56.3481	6.45826e+06	Hymenoptera
64.7576	7.15107e+06	Hymenoptera
34.2086	7.12039e+06	Hymenoptera
32.0987	7.6389e+06	Hymenoptera
32.9767	8.25369e+06	Hymenoptera
53.0753	6.36204e+06	Hymenoptera
27.4542	7.81418e+06	Hymenoptera
46.0859	6.76953e+06	Hymenoptera
41.3767	6.89907e+06	Hymenoptera
40.678	5.25812e+06	Hymenoptera
23.6102	7.14524e+06	Hymenoptera
49.4666	5.93821e+06	Hymenoptera
34.5206	7.60072e+06	Hymenoptera
37.6754	5.71604e+06	Hymenoptera
40.9642	3.63147e+06	Hymenoptera
29.473	7.57334e+06	Hymenoptera
52.071	4.25743e+06	Hymenoptera
36.434	7.42682e+06	Hymenoptera
33.7087	8.8388e+06	Hymenoptera
57.1078	7.11379e+06	Hymenoptera
33.5383	6.44501e+06	Hymenoptera
57.4537	6.77858e+06	Hymenoptera
35.613	6.98664e+06	Hymenoptera
37.5306	5.83662e+06	Hymenoptera
35.9425	7.85004e+06	Hymenoptera
38.4815	9.68913e+06	Hymenoptera
37.3184	6.49666e+06	Hymenoptera
34.9429	8.08482e+06	Hymenoptera
32.298	6.12339e+06	Hymenoptera
36.2185	7.53095e+06	Hymenoptera
62.4125	6.12813e+06	Hymenoptera
46.6256	6.13584e+06	Hymenoptera
40.6692	8.31698e+06	Hymenoptera
37.7357	6.91784e+06	Hymenoptera
34.7167	8.07484e+06	Hymenoptera
36.3197	8.63872e+06	Hymenoptera
51.5561	6.28594e+06	Hymenoptera
40.9578	7.94827e+06	Hymenoptera
37.632	7.96335e+06	Hymenoptera
54.3527	8.61333e+06	Hymenoptera
40.4281	5.88121e+06	Hymenoptera
42.4237	6.75376e+06	Hymenoptera
41.259	3.9393e+06	Hymenoptera
53.9468	5.91501e+06	Hymenoptera
44.5283	6.28373e+06	Hymenoptera
42.538	6.45138e+06	Hymenoptera
39.3703	5.32122e+06	Hymenoptera
32.9891	4.7255e+06	Hymenoptera
36.9883	6.65023e+06	Hymenoptera
37.342	5.75375e+06	Hymenoptera
46.8393	6.33156e+06	Hymenoptera
40.1424	6.54506e+06	Hymenoptera
51.0335	5.60939e+06	Hymenoptera
41.9714	6.79836e+06	Hymenoptera
40.7943	6.48169e+06	Hymenoptera
38.2774	6.42715e+06	Hymenoptera
37.6375	6.79542e+06	Hymenoptera
39.489	5.53786e+06	Hymenoptera
50.2862	7.90089e+06	Hymenoptera
49.767	6.54752e+06	Hymenoptera
54.7256	7.31166e+06	Hymenoptera
32.3128	8.54827e+06	Hymenoptera
31.5205	7.67421e+06	Hymenoptera
41.4779	5.44172e+06	Hymenoptera
36.3612	5.66593e+06	Hymenoptera
58.2353	7.04121e+06	Hymenoptera
38.1001	7.46743e+06	Hymenoptera
37.7057	6.93467e+06	Hymenoptera
28.8203	5.13084e+06	Hymenoptera
57.5696	6.72248e+06	Hymenoptera
34.5549	5.5393e+06	Hymenoptera
48.0481	6941263	Hymenoptera
31.5151	6.16867e+06	Hymenoptera
41.0477	5.85685e+06	Hymenoptera
35.1281	7.43228e+06	Hymenoptera
37.6814	8.5902e+06	Hymenoptera
37.8082	7.10001e+06	Hymenoptera
34.929	5.34068e+06	Hymenoptera
40.8211	4.96771e+06	Hymenoptera
40.6963	7.36267e+06	Hymenoptera
47.8044	8.46416e+06	Hymenoptera
41.9901	6.67903e+06	Hymenoptera
40.2373	5.99077e+06	Hymenoptera
39.3029	7.18206e+06	Hymenoptera
34.7782	7.34688e+06	Hymenoptera
56.1234	5.09172e+06	Hymenoptera
47.1635	6.80857e+06	Hymenoptera
46.4881	7.52717e+06	Hymenoptera
33.6445	6.69068e+06	Hymenoptera
35.4631	8.26837e+06	Hymenoptera
31.8722	5.65389e+06	Hymenoptera
38.6629	6.90361e+06	Hymenoptera
37.5652	6.11567e+06	Hymenoptera
49.7723	6.08234e+06	Hymenoptera
36.5614	7.37402e+06	Hymenoptera
44.9044	6.70044e+06	Hymenoptera
38.5613	6.95219e+06	Hymenoptera
30.4732	8.24997e+06	Hymenoptera
36.4084	7.28765e+06	Hymenoptera
36.5215	7.72789e+06	Hymenoptera
42.0356	6.02743e+06	Hymenoptera
52.4054	6.37787e+06	Hymenoptera
38.4217	6.60124e+06	Hymenoptera
37.7689	7.26968e+06	Hymenoptera
37.3217	6.23007e+06	Hymenoptera
54.2766	6.21733e+06	Hymenoptera
31.2118	6.40462e+06	Hymenoptera
37.3971	7.48853e+06	Hymenoptera
49.6783	6.03216e+06	Hymenoptera
44.9419	7.4334e+06	Hymenoptera
60.4552	6.87243e+06	Hymenoptera
45.054	7.4144e+06	Hymenoptera
39.0434	4.90353e+06	Hymenoptera
35.8939	7.10731e+06	Hymenoptera
35.9154	6.35883e+06	Hymenoptera
31.2824	6.6195e+06	Hymenoptera
38.7595	6.6223e+06	Hymenoptera
33.7547	8.12029e+06	Hymenoptera
35.9523	6.27593e+06	Hymenoptera
39.2595	7.9644e+06	Hymenoptera
64.2598	7.02672e+06	Hymenoptera
55.4588	6455463	Hymenoptera
28.7092	8.0339e+06	Hymenoptera
39.1814	7.72284e+06	Hymenoptera
56.0702	5.85643e+06	Hymenoptera
49.9921	6.40348e+06	Hymenoptera
39.8129	8.08244e+06	Hymenoptera
32.658	9.24968e+06	Hymenoptera
36.9195	6.6206e+06	Hymenoptera
55.5117	8864160	Hymenoptera
33.8281	7.46943e+06	Hymenoptera
45.0019	7.38064e+06	Hymenoptera
36.4841	7.35176e+06	Hymenoptera
34.1414	5.45056e+06	Hymenoptera
37.7204	4.34036e+06	Hymenoptera
50.3817	9.31816e+06	Hymenoptera
36.729	5.35601e+06	Hymenoptera
61.0754	6.45912e+06	Hymenoptera
32.8812	7.81569e+06	Hymenoptera
37.6855	8.62631e+06	Hymenoptera
39.5795	7.32381e+06	Hymenoptera
39.1963	5.38766e+06	Hymenoptera
42.3543	7.36628e+06	Hymenoptera
22.5786	8.51285e+06	Hymenoptera
56.997	7.5158e+06	Hymenoptera
40.2766	4.95522e+06	Hymenoptera
38.0727	6.32197e+06	Hymenoptera
35.0145	8.54698e+06	Hymenoptera
51.0147	6.08371e+06	Hymenoptera
50.8011	6.16018e+06	Hymenoptera
48.2662	7.15856e+06	Hymenoptera
58.791	5.73232e+06	Hymenoptera
35.6217	7.29676e+06	Hymenoptera
32.1691	6.32627e+06	Hymenoptera
36.7701	9.93123e+06	Hymenoptera
55.8338	5.3006e+06	Hymenoptera
31.6872	9.50409e+06	Hymenoptera
34.0462	6.92142e+06	Hymenoptera
36.0678	6.38384e+06	Hymenoptera
52.2131	6.13696e+06	Hymenoptera
33.0776	7.13706e+06	Hymenoptera
63.2252	6.36537e+06	Hymenoptera
41.9961	5.25758e+06	Hymenoptera
55.2812	6.13079e+06	Hymenoptera
48.6287	6.53708e+06	Hymenoptera
40.8417	7.06551e+06	Hymenoptera
34.7721	6.38995e+06	Hymenoptera
34.9917	5.17985e+06	Hymenoptera
40.3235	6.13618e+06	Hymenoptera
40.1528	5.34382e+06	Hymenoptera
46.1003	8.00882e+06	Hymenoptera
59.1985	8693844	Hymenoptera
34.8294	6.83221e+06	Hymenoptera
41.699	5.05942e+06	Hymenoptera
49.8003	7.39302e+06	Hymenoptera
37.1019	9.39488e+06	Hymenoptera
34.6718	5.95993e+06	Hymenoptera
38.0113	7.63232e+06	Hymenoptera
48.1272	5.21045e+06	Hymenoptera
49.5418	6.47846e+06	Hymenoptera
38.4954	6.03274e+06	Hymenoptera
41.9739	7.64136e+06	Hymenoptera
34.9205	6.25267e+06	Hymenoptera
42.0522	7.93911e+06	Hymenoptera
41.1858	5.94838e+06	Hymenoptera
39.8312	4.96874e+06	Hymenoptera
34.8447	6.3194e+06	Hymenoptera
46.632	8.71775e+06	Hymenoptera
42.9677	6.41005e+06	Hymenoptera
44.1145	7.51491e+06	Hymenoptera
41.0546	6264649	Hymenoptera
47.2658	6.00494e+06	Hymenoptera
38.5712	6.03888e+06	Hymenoptera
34.2894	7.54182e+06	Hymenoptera
59.1162	5.60729e+06	Hymenoptera
44.8935	5.44243e+06	Hymenoptera
56.1507	7.66602e+06	Hymenoptera
39.7693	6.97484e+06	Hymenoptera
59.1045	7746462	Hymenoptera
53.1277	9.49839e+06	Hymenoptera
35.4072	6.20723e+06	Hymenoptera
40.1795	7.20874e+06	Hymenoptera
36.0703	7.24765e+06	Hymenoptera
32.8527	8.15831e+06	Hymenoptera
34.3498	8.11069e+06	Hymenoptera
59.4635	4.47005e+06	Hymenoptera
36.5075	5.75444e+06	Hymenoptera
40.622	5.81817e+06	Hymenoptera
56.0104	6.43692e+06	Hymenoptera
38.3166	5442388	Hymenoptera
51.9748	8.65634e+06	Hymenoptera
48.0314	6.09054e+06	Hymenoptera
51.6696	6.55168e+06	Hymenoptera
37.555	9.1985e+06	Hymenoptera
35.2378	7253906	Hymenoptera
35.781	8.12114e+06	Hymenoptera
53.5682	7.09228e+06	Hymenoptera
34.0612	4.99666e+06	Hymenoptera
43.5059	7.01069e+06	Hymenoptera
41.2075	7.0248e+06	Hymenoptera
31.0453	6.44486e+06	Hymenoptera
34.0435	6.79609e+06	Hymenoptera
39.8106	7.3683e+06	Hymenoptera
41.4603	6.15081e+06	Hymenoptera
43.497	6.29908e+06	Hymenoptera
53.5269	7.75737e+06	Hymenoptera
41.301	7.68974e+06	Hymenoptera
50.0484	7.1618e+06	Hymenoptera
30.6269	7.12007e+06	Hymenoptera
39.9086	7.66777e+06	Hymenoptera
31.3114	8.85898e+06	Hymenoptera
38.342	6.63742e+06	Hymenoptera
37.4849	7.29295e+06	Hymenoptera
41.9534	4.814e+06	Hymenoptera
42.4222	6.56721e+06	Hymenoptera
37.4474	6.89224e+06	Hymenoptera
53.111	5.87509e+06	Hymenoptera
53.4695	6.3856e+06	Hymenoptera
35.0626	5.97765e+06	Hymenoptera
62.5575	6.3506e+06	Hymenoptera
49.6859	5.56913e+06	Hymenoptera
41.5033	6.46258e+06	Hymenoptera
57.9259	9.45652e+06	Hymenoptera
58.8059	6.28002e+06	Hymenoptera
42.3888	5.42456e+06	Hymenoptera
39.2036	4.90867e+06	Hymenoptera
38.3251	5.52692e+06	Hymenoptera
39.3746	5.9314e+06	Hymenoptera
47.7941	5.04e+06	Hymenoptera
46.7175	6.24174e+06	Hymenoptera
40.4902	4.85871e+06	Hymenoptera
36.5993	7780941	Hymenoptera
40.9275	5.92505e+06	Hymenoptera
32.8854	5.45034e+06	Hymenoptera
45.5902	6.50184e+06	Hymenoptera
43.919	6.1973e+06	Hymenoptera
51.1249	6.70358e+06	Hymenoptera
35.2824	6.70113e+06	Hymenoptera
33.2039	6.55752e+06	Hymenoptera
41.7719	6.52008e+06	Hymenoptera
34.3667	6.46641e+06	Hymenoptera
50.1846	5.3394e+06	Hymenoptera
34.9845	7214360	Hymenoptera
57.4611	7.30403e+06	Hymenoptera
48.9767	6.75082e+06	Hymenoptera
54.4804	5.83806e+06	Hymenoptera
44.9663	6578157	Hymenoptera
47.4091	5.68352e+06	Hymenoptera
40.7285	7.32847e+06	Hymenoptera
42.3154	5.31318e+06	Hymenoptera
50.9254	6.14824e+06	Hymenoptera
55.4643	6.53754e+06	Hymenoptera
39.2558	7.8781e+06	Hymenoptera
58.3497	5.36645e+06	Hymenoptera
46.2998	5.5885e+06	Hymenoptera
40.8921	7.76728e+06	Hymenoptera
58.3054	5.98295e+06	Hymenoptera
34.5371	7.43631e+06	Hymenoptera
42.9089	5.34485e+06	Hymenoptera
57.4683	6.68815e+06	Hymenoptera
41.0648	5.01845e+06	Hymenoptera
42.6101	6.11895e+06	Hymenoptera
41.7091	5.18435e+06	Hymenoptera
69.1991	5.57118e+06	Hymenoptera
42.1225	6.46787e+06	Hymenoptera
53.5863	5.29142e+06	Hymenoptera
44.5943	7.48174e+06	Hymenoptera
39.5383	8.00523e+06	Hymenoptera
37.5208	4.57915e+06	Hymenoptera
32.0743	6.74823e+06	Hymenoptera
43.6664	7.5714e+06	Hymenoptera
47.3175	6.11242e+06	Hymenoptera
34.5729	4.89861e+06	Hymenoptera
48.579	5.11955e+06	Hymenoptera
37.9091	7.67496e+06	Hymenoptera
60.2941	4.55576e+06	Hymenoptera
38.5519	7.40312e+06	Hymenoptera
48.6262	7.70113e+06	Hymenoptera
33.7018	4.38835e+06	Hymenoptera
39.442	6.89658e+06	Hymenoptera
36.6906	5.32032e+06	Hymenoptera
57.7376	5.51663e+06	Hymenoptera
32.8982	7.0192e+06	Hymenoptera
39.5148	7.11124e+06	Hymenoptera
[truncated: 2,896 more rows]

## Sheet: 11-codon_usage
Species	Codon	Obs_Freq	Amino_acid		GC_content
Bombylius_major	AAA	28934	Lys	0	0
Bombylius_major	AAC	2001	Asn	1	33.3333
Bombylius_major	AAG	3577	Lys	1	33.3333
Bombylius_major	AAT	24430	Asn	0	0
Bombylius_major	ACA	16648	Thr	0	33.3333
Bombylius_major	ACC	1062	Thr	1	66.6667
Bombylius_major	ACG	1385	Thr	1	66.6667
Bombylius_major	ACT	6403	Thr	0	33.3333
Bombylius_major	AGA	7808	Arg	0	33.3333
Bombylius_major	AGC	1387	Ser	1	66.6667
Bombylius_major	AGG	963	Arg	1	66.6667
Bombylius_major	AGT	8937	Ser	0	33.3333
Bombylius_major	ATA	11649	Ile	0	0
Bombylius_major	ATC	1974	Ile	1	33.3333
Bombylius_major	ATG	9711	Met	1	33.3333
Bombylius_major	ATT	17614	Ile	0	0
Bombylius_major	CAA	17256	Gln	0	33.3333
Bombylius_major	CAC	907	His	1	66.6667
Bombylius_major	CAG	2430	Gln	1	66.6667
Bombylius_major	CAT	10091	His	0	33.3333
Bombylius_major	CCA	15083	Pro	0	66.6667
Bombylius_major	CCC	649	Pro	1	100
Bombylius_major	CCG	1335	Pro	1	100
Bombylius_major	CCT	4295	Pro	0	66.6667
Bombylius_major	CGA	3837	Arg	0	66.6667
Bombylius_major	CGC	409	Arg	1	100
Bombylius_major	CGG	390	Arg	1	100
Bombylius_major	CGT	8862	Arg	0	66.6667
Bombylius_major	CTA	2714	Leu	0	33.3333
Bombylius_major	CTC	712	Leu	1	66.6667
Bombylius_major	CTG	771	Leu	1	66.6667
Bombylius_major	CTT	6719	Leu	0	33.3333
Bombylius_major	GAA	27246	Glu	0	33.3333
Bombylius_major	GAC	1810	Asp	1	66.6667
Bombylius_major	GAG	2994	Glu	1	66.6667
Bombylius_major	GAT	23691	Asp	0	33.3333
Bombylius_major	GCA	12953	Ala	0	66.6667
Bombylius_major	GCC	1391	Ala	1	100
Bombylius_major	GCG	790	Ala	1	100
Bombylius_major	GCT	9254	Ala	0	66.6667
Bombylius_major	GGA	8344	Gly	0	66.6667
Bombylius_major	GGC	1283	Gly	1	100
Bombylius_major	GGG	606	Gly	1	100
Bombylius_major	GGT	12712	Gly	0	66.6667
Bombylius_major	GTA	7765	Val	0	33.3333
Bombylius_major	GTC	1256	Val	1	66.6667
Bombylius_major	GTG	1596	Val	1	66.6667
Bombylius_major	GTT	13167	Val	0	33.3333
Bombylius_major	TAC	1889	Tyr	1	33.3333
Bombylius_major	TAT	12871	Tyr	0	0
Bombylius_major	TCA	16881	Ser	0	33.3333
Bombylius_major	TCC	1089	Ser	1	66.6667
Bombylius_major	TCG	1553	Ser	1	66.6667
Bombylius_major	TCT	6097	Ser	0	33.3333
Bombylius_major	TGC	1363	Cys	1	66.6667
Bombylius_major	TGG	4561	Trp	1	66.6667
Bombylius_major	TGT	7261	Cys	0	33.3333
Bombylius_major	TTA	25580	Leu	0	0
Bombylius_major	TTC	3383	Phe	1	33.3333
Bombylius_major	TTG	4852	Leu	1	33.3333
Bombylius_major	TTT	14189	Phe	0	0
Bombylius_discolor	AAA	28755	Lys	0	0
Bombylius_discolor	AAC	2141	Asn	1	33.3333
Bombylius_discolor	AAG	3733	Lys	1	33.3333
Bombylius_discolor	AAT	24016	Asn	0	0
Bombylius_discolor	ACA	16427	Thr	0	33.3333
Bombylius_discolor	ACC	1095	Thr	1	66.6667
Bombylius_discolor	ACG	1394	Thr	1	66.6667
Bombylius_discolor	ACT	6451	Thr	0	33.3333
Bombylius_discolor	AGA	7778	Arg	0	33.3333
Bombylius_discolor	AGC	1432	Ser	1	66.6667
Bombylius_discolor	AGG	1009	Arg	1	66.6667
Bombylius_discolor	AGT	8921	Ser	0	33.3333
Bombylius_discolor	ATA	11402	Ile	0	0
Bombylius_discolor	ATC	2044	Ile	1	33.3333
Bombylius_discolor	ATG	9667	Met	1	33.3333
Bombylius_discolor	ATT	17696	Ile	0	0
Bombylius_discolor	CAA	17188	Gln	0	33.3333
Bombylius_discolor	CAC	959	His	1	66.6667
Bombylius_discolor	CAG	2500	Gln	1	66.6667
Bombylius_discolor	CAT	10050	His	0	33.3333
Bombylius_discolor	CCA	15015	Pro	0	66.6667
Bombylius_discolor	CCC	666	Pro	1	100
Bombylius_discolor	CCG	1314	Pro	1	100
Bombylius_discolor	CCT	4355	Pro	0	66.6667
Bombylius_discolor	CGA	3878	Arg	0	66.6667
Bombylius_discolor	CGC	426	Arg	1	100
Bombylius_discolor	CGG	417	Arg	1	100
Bombylius_discolor	CGT	8808	Arg	0	66.6667
Bombylius_discolor	CTA	2718	Leu	0	33.3333
Bombylius_discolor	CTC	781	Leu	1	66.6667
Bombylius_discolor	CTG	798	Leu	1	66.6667
Bombylius_discolor	CTT	6769	Leu	0	33.3333
Bombylius_discolor	GAA	27181	Glu	0	33.3333
Bombylius_discolor	GAC	1956	Asp	1	66.6667
Bombylius_discolor	GAG	3104	Glu	1	66.6667
Bombylius_discolor	GAT	23451	Asp	0	33.3333
Bombylius_discolor	GCA	12966	Ala	0	66.6667
Bombylius_discolor	GCC	1393	Ala	1	100
Bombylius_discolor	GCG	840	Ala	1	100
Bombylius_discolor	GCT	9298	Ala	0	66.6667
Bombylius_discolor	GGA	8365	Gly	0	66.6667
Bombylius_discolor	GGC	1272	Gly	1	100
Bombylius_discolor	GGG	640	Gly	1	100
Bombylius_discolor	GGT	12676	Gly	0	66.6667
Bombylius_discolor	GTA	7760	Val	0	33.3333
Bombylius_discolor	GTC	1280	Val	1	66.6667
Bombylius_discolor	GTG	1661	Val	1	66.6667
Bombylius_discolor	GTT	13148	Val	0	33.3333
Bombylius_discolor	TAC	2023	Tyr	1	33.3333
Bombylius_discolor	TAT	12721	Tyr	0	0
Bombylius_discolor	TCA	16702	Ser	0	33.3333
Bombylius_discolor	TCC	1163	Ser	1	66.6667
Bombylius_discolor	TCG	1585	Ser	1	66.6667
Bombylius_discolor	TCT	6072	Ser	0	33.3333
Bombylius_discolor	TGC	1374	Cys	1	66.6667
Bombylius_discolor	TGG	4567	Trp	1	66.6667
Bombylius_discolor	TGT	7253	Cys	0	33.3333
Bombylius_discolor	TTA	25468	Leu	0	0
Bombylius_discolor	TTC	3524	Phe	1	33.3333
Bombylius_discolor	TTG	4821	Leu	1	33.3333
Bombylius_discolor	TTT	14092	Phe	0	0
Machimus_atricapillus	AAA	17707	Lys	0	0
Machimus_atricapillus	AAC	8809	Asn	1	33.3333
Machimus_atricapillus	AAG	13043	Lys	1	33.3333
Machimus_atricapillus	AAT	13049	Asn	0	0
Machimus_atricapillus	ACA	7908	Thr	0	33.3333
Machimus_atricapillus	ACC	5094	Thr	1	66.6667
Machimus_atricapillus	ACG	4410	Thr	1	66.6667
Machimus_atricapillus	ACT	6860	Thr	0	33.3333
Machimus_atricapillus	AGA	5686	Arg	0	33.3333
Machimus_atricapillus	AGC	5602	Ser	1	66.6667
Machimus_atricapillus	AGG	4230	Arg	1	66.6667
Machimus_atricapillus	AGT	5843	Ser	0	33.3333
Machimus_atricapillus	ATA	6984	Ile	0	0
Machimus_atricapillus	ATC	7028	Ile	1	33.3333
Machimus_atricapillus	ATG	10204	Met	1	33.3333
Machimus_atricapillus	ATT	12509	Ile	0	0
Machimus_atricapillus	CAA	10315	Gln	0	33.3333
Machimus_atricapillus	CAC	5495	His	1	66.6667
Machimus_atricapillus	CAG	8712	Gln	1	66.6667
Machimus_atricapillus	CAT	5452	His	0	33.3333
Machimus_atricapillus	CCA	8157	Pro	0	66.6667
Machimus_atricapillus	CCC	4509	Pro	1	100
Machimus_atricapillus	CCG	4453	Pro	1	100
Machimus_atricapillus	CCT	5792	Pro	0	66.6667
Machimus_atricapillus	CGA	4830	Arg	0	66.6667
Machimus_atricapillus	CGC	2795	Arg	1	100
Machimus_atricapillus	CGG	2942	Arg	1	100
Machimus_atricapillus	CGT	3042	Arg	0	66.6667
Machimus_atricapillus	CTA	4814	Leu	0	33.3333
Machimus_atricapillus	CTC	5732	Leu	1	66.6667
Machimus_atricapillus	CTG	6817	Leu	1	66.6667
Machimus_atricapillus	CTT	8124	Leu	0	33.3333
Machimus_atricapillus	GAA	18333	Glu	0	33.3333
Machimus_atricapillus	GAC	10066	Asp	1	66.6667
Machimus_atricapillus	GAG	12918	Glu	1	66.6667
Machimus_atricapillus	GAT	14718	Asp	0	33.3333
Machimus_atricapillus	GCA	7614	Ala	0	66.6667
Machimus_atricapillus	GCC	6406	Ala	1	100
Machimus_atricapillus	GCG	4606	Ala	1	100
Machimus_atricapillus	GCT	9014	Ala	0	66.6667
Machimus_atricapillus	GGA	9067	Gly	0	66.6667
Machimus_atricapillus	GGC	5370	Gly	1	100
Machimus_atricapillus	GGG	3939	Gly	1	100
Machimus_atricapillus	GGT	5840	Gly	0	66.6667
Machimus_atricapillus	GTA	5157	Val	0	33.3333
Machimus_atricapillus	GTC	5669	Val	1	66.6667
Machimus_atricapillus	GTG	6260	Val	1	66.6667
Machimus_atricapillus	GTT	9326	Val	0	33.3333
Machimus_atricapillus	TAC	7446	Tyr	1	33.3333
Machimus_atricapillus	TAT	6385	Tyr	0	0
Machimus_atricapillus	TCA	6924	Ser	0	33.3333
Machimus_atricapillus	TCC	4975	Ser	1	66.6667
Machimus_atricapillus	TCG	5248	Ser	1	66.6667
Machimus_atricapillus	TCT	5844	Ser	0	33.3333
Machimus_atricapillus	TGC	4981	Cys	1	66.6667
Machimus_atricapillus	TGG	4640	Trp	1	66.6667
Machimus_atricapillus	TGT	3583	Cys	0	33.3333
Machimus_atricapillus	TTA	7750	Leu	0	0
Machimus_atricapillus	TTC	8218	Phe	1	33.3333
Machimus_atricapillus	TTG	7991	Leu	1	33.3333
Machimus_atricapillus	TTT	9423	Phe	0	0

[truncated: 2 more sheets: 12_tRNA_codonusage, 13-Sneath_distribution]
